# Supplementary material for: NAB2-STAT6 drives an EGR1-dependent neuroendocrine program in solitary fibrous tumors
Source: eLife. 2025 Aug 28;13:RP98072. doi: 10.7554/eLife.98072 (PMC12393881; doi:10.7554/eLife.98072)
Supplement: Figure 2—source data 1. [file elife-98072-fig2-data1.zip]

Archive with 1 entries (1 files):
- Figure2_sourcedata1.pdf
