# Supplementary material for: NAB2-STAT6 drives an EGR1-dependent neuroendocrine program in solitary fibrous tumors
Source: eLife. 2025 Aug 28;13:RP98072. doi: 10.7554/eLife.98072 (PMC12393881; doi:10.7554/eLife.98072)
Supplement: Figure 5—source data 2. [file elife-98072-fig5-data2.zip]

Archive with 4 entries (4 files):
- 20230105_1102_26_27_1_2sec.tif
- 20230105_1102_26_27_1_4sec.tif_overlay.tif
- 20230109_1341_26_NAB2_H3_10min.tif
- 20230109_1341_26_NAB2_H3_2sec.tif
