# Supplementary material for: NAB2-STAT6 drives an EGR1-dependent neuroendocrine program in solitary fibrous tumors
Source: eLife. 2025 Aug 28;13:RP98072. doi: 10.7554/eLife.98072 (PMC12393881; doi:10.7554/eLife.98072)
Supplement: Supplementary file 1. — Table of differentially expressed genes in solitary fibrous tumors (SFTs) versus normal matching tissues as determined by formalin-fixed paraffin-embedded (FFPE) RNA-seq (n=8). 2429 genes were upregulated (indicated by red dots) and 3769 genes were downregulated. Fold change >1, FDR <0.1. [file elife-98072-supp1.txt]

Chr	Start	End	Gene_name	Gene_id	log2FoldChange	pvalue	padj
chr11	2161731	2169896	IGF2-AS	ENSG00000099869.7	7.910832139	4.75E-55	3.71E-51
chr4	158125334	158287227	GRIA2	ENSG00000120251.18	7.842656007	1.14E-44	5.11E-41
chr11	2150342	2162468	IGF2	ENSG00000167244.18	7.452224259	2.70E-30	2.91E-27
chrX	91237654	91238504	NA	ENSG00000234702.1	7.385775048	2.78E-22	1.23E-19
chr12	54378849	54384063	HOXC10	ENSG00000180818.4	7.221499486	8.80E-36	1.31E-32
chr11	1940792	1959936	TNNT3	ENSG00000130595.16	7.139805776	7.49E-114	2.34E-109
chr11	44281994	44331716	ALX4	ENSG00000052850.5	6.937637694	3.04E-58	3.17E-54
chr1	101003693	101007574	GPR88	ENSG00000181656.6	6.84852231	6.09E-42	1.73E-38
chr6	41470182	41487590	LINC01276	ENSG00000226917.5	6.79333576	2.61E-54	1.64E-50
chr12	54387594	54390569	HOXC-AS2	ENSG00000250133.2	6.705233675	9.64E-32	1.08E-28
chr1	1950763	1962190	GABRD	ENSG00000187730.7	6.603481241	2.03E-32	2.45E-29
chr16	2059927	2070756	NPW	ENSG00000183971.5	6.539776189	2.36E-35	3.36E-32
chrX	110488331	110513751	CAPN6	ENSG00000077274.8	6.491409271	5.93E-25	3.57E-22
chr1	202137179	202158583	NA	ENSG00000243323.5	6.470036996	8.70E-43	3.02E-39
chr11	102706532	102714534	MMP3	ENSG00000149968.11	6.37788179	1.13E-26	8.61E-24
chr12	54375293	54379303	HOXC-AS3	ENSG00000251151.2	6.119909892	6.74E-30	6.80E-27
chr6	41462591	41516359	FOXP4-AS1	ENSG00000234753.5	6.014013144	9.96E-53	5.19E-49
chr11	61282785	61348620	SYT7	ENSG00000011347.9	6.013925946	3.10E-84	4.85E-80
chrX	125298514	125299934	DCAF12L2	ENSG00000198354.5	5.956545376	8.11E-24	4.23E-21
chr12	54366910	54371427	HOXC11	ENSG00000123388.4	5.854652318	2.31E-38	3.81E-35
chr20	17206752	17465223	PCSK2	ENSG00000125851.9	5.66244119	1.38E-16	2.80E-14
chr8	145490549	145492470	SCXA	ENSG00000188686.2	5.637348424	8.14E-19	2.23E-16
chr12	49726194	49730971	C1QL4	ENSG00000186897.4	5.551677816	3.91E-12	3.49E-10
chr9	70917783	70919821	FOXD4L3	ENSG00000187559.5	5.513588806	5.31E-11	3.65E-09
chr12	54356092	54368740	HOTAIR	ENSG00000228630.5	5.448907561	4.35E-41	9.71E-38
chr12	91444268	91451760	KERA	ENSG00000139330.5	5.388715209	2.19E-16	4.34E-14
chr4	46250444	46477247	GABRA2	ENSG00000151834.15	5.379861124	4.55E-24	2.41E-21
chr4	167654535	168155947	SPOCK3	ENSG00000196104.10	5.379355844	3.38E-35	4.60E-32
chr6	101846664	102517958	GRIK2	ENSG00000164418.19	5.37008971	2.78E-26	2.07E-23
chr11	103907308	103909916	DDI1	ENSG00000170967.4	5.346211272	6.80E-21	2.66E-18
chr3	157813743	157824292	SHOX2	ENSG00000168779.19	5.304647495	9.28E-19	2.53E-16
chr12	54410715	54449814	HOXC4	ENSG00000198353.7	5.292369681	1.32E-25	8.95E-23
chr12	5019071	5040527	KCNA1	ENSG00000111262.4	5.208672326	2.34E-16	4.60E-14
chr10	116853124	117708503	ATRNL1	ENSG00000107518.16	5.186050562	3.61E-30	3.76E-27
chr9	68413482	68414196	NA	ENSG00000232815.1	5.138154808	1.04E-40	2.03E-37
chr14	23516271	23526747	CDH24	ENSG00000139880.19	5.133779727	2.76E-41	6.65E-38
chr3	96533425	97471304	EPHA6	ENSG00000080224.17	5.026789576	7.49E-44	2.93E-40
chr7	95401818	95739634	DYNC1I1	ENSG00000158560.14	4.992969875	4.87E-39	8.47E-36
chr5	24554127	24613331	RP11-116O11.1	ENSG00000251294.1	4.985120311	2.55E-18	6.65E-16
chr1	182023705	182030847	ZNF648	ENSG00000179930.5	4.973205484	1.53E-17	3.57E-15
chr12	54392806	54393794	HOXC-AS1	ENSG00000250451.5	4.940850795	6.57E-16	1.22E-13
chr12	54470622	54475687	NA	ENSG00000250654.7	4.884864635	1.75E-20	6.37E-18
chr14	61110133	61124977	SIX1	ENSG00000126778.8	4.868981398	4.07E-25	2.54E-22
chr5	167956121	167957639	FBLL1	ENSG00000188573.7	4.847963714	1.59E-18	4.29E-16
chr1	103342023	103574052	COL11A1	ENSG00000060718.19	4.794594704	2.36E-28	2.23E-25
chr7	149744698	149744943	NA	ENSG00000276538.1	4.786359955	1.88E-25	1.23E-22
chr2	121493199	121750229	GLI2	ENSG00000074047.20	4.77816302	3.33E-28	3.06E-25
chr18	25534483	25543651	AC015933.2	ENSG00000227279.1	4.764465213	3.36E-13	3.72E-11
chr12	246577	258335	RP11-598F7.4	ENSG00000249695.6	4.750176965	3.23E-27	2.59E-24
chr17	48633568	48639469	CACNA1G-AS1	ENSG00000250107.1	4.750077812	2.57E-14	3.61E-12
chr5	150050220	150051952	CTC-345K18.2	ENSG00000250309.2	4.746580765	3.08E-12	2.83E-10
chr5	38461027	38468441	CTD-2263F21.1	ENSG00000251257.2	4.705078139	7.45E-12	6.23E-10
chr15	22011369	22013531	RP11-32B5.8	ENSG00000268531.3	4.693340552	2.07E-07	5.33E-06
chr2	175199674	175203220	SP9	ENSG00000217236.1	4.656501951	6.33E-14	8.35E-12
chr2	175199166	175202294	RP11-572N21.1	ENSG00000280414.1	4.649155879	9.54E-10	4.82E-08
chr12	54452038	54516018	FLJ12825	ENSG00000248265.1	4.621062911	3.70E-28	3.31E-25
chrX	91034260	91878229	PCDH11X	ENSG00000102290.21	4.615758619	1.12E-24	6.51E-22
chr8	24808468	24814624	NEFL	ENSG00000277586.1	4.607263626	1.69E-12	1.64E-10
chr2	210636717	210864024	UNC80	ENSG00000144406.18	4.602215175	1.61E-27	1.33E-24
chr18	24034874	24237365	KCTD1	ENSG00000134504.12	4.574753817	1.54E-24	8.79E-22
chr17	20319105	20320010	NA	ENSG00000237911.2	4.559245282	1.97E-09	9.11E-08
chr5	24487209	24645087	CDH10	ENSG00000040731.10	4.527981283	1.40E-16	2.82E-14
chr4	134070470	134129761	PCDH10	ENSG00000138650.8	4.52405193	2.70E-19	8.61E-17
chr14	101402828	101402902	SNORD113-4	ENSG00000201672.1	4.515462975	1.83E-08	6.53E-07
chr17	18314473	18317694	FLJ35934	ENSG00000220161.4	4.490351961	2.70E-23	1.32E-20
chr17	20318860	20334321	NA	ENSG00000189423.11	4.460523283	2.34E-17	5.31E-15
chr12	79354038	79439424	RP11-390N6.1	ENSG00000257191.1	4.457613276	6.60E-14	8.61E-12
chr4	1160720	1202750	SPON2	ENSG00000159674.11	4.428797402	1.96E-41	5.10E-38
chr17	48638429	48704835	CACNA1G	ENSG00000006283.17	4.421589765	1.12E-14	1.70E-12
chr5	72742184	72742811	FOXD1-AS1	ENSG00000247993.2	4.420672748	2.47E-19	7.96E-17
chr9	66457285	66469310	LINC01410	ENSG00000238113.6	4.379964854	1.61E-13	1.88E-11
chr11	61447905	61514473	DAGLA	ENSG00000134780.9	4.359805453	6.39E-41	1.33E-37
chr16	85204882	85218969	CTC-786C10.1	ENSG00000262601.1	4.354103328	7.43E-12	6.23E-10
chr4	105412033	105412111	AC093628.1	ENSG00000272082.1	4.342255349	3.00E-10	1.71E-08
chr6	41604620	41621984	MDFI	ENSG00000112559.13	4.334734379	1.39E-20	5.25E-18
chr10	105353784	105615301	SH3PXD2A	ENSG00000107957.16	4.333551892	2.88E-26	2.10E-23
chr2	42046887	42047894	NA	ENSG00000236090.2	4.330748068	6.08E-13	6.45E-11
chr15	74392652	74430881	ISLR2	ENSG00000167178.15	4.293319737	6.95E-19	1.96E-16
chr16	85391069	85393055	RP11-680G10.1	ENSG00000261567.1	4.293214106	1.35E-15	2.35E-13
chr3	177919838	178103205	RP11-33A14.1	ENSG00000223930.5	4.285063937	4.20E-11	2.93E-09
chr7	9776951	9809142	AC060834.3	ENSG00000234710.1	4.274407074	2.24E-09	1.00E-07
chr11	122022937	122023016	MIR100	ENSG00000207994.1	4.273798859	5.14E-07	1.19E-05
chr7	88423420	88425035	C7orf62	ENSG00000164645.2	4.269994414	4.42E-12	3.88E-10
chr16	2525119	2555735	TBC1D24	ENSG00000162065.11	4.265193148	9.40E-17	1.99E-14
chr10	57359063	57359801	MTRNR2L5	ENSG00000249860.3	4.245301315	6.93E-08	2.05E-06
chr1	1944652	1946969	RP11-547D24.1	ENSG00000233542.1	4.238230793	8.14E-12	6.79E-10
chr20	60313275	60330112	RP11-429E11.2	ENSG00000225106.1	4.234211672	1.94E-23	9.79E-21
chr19	590430	591300	NA	ENSG00000267036.2	4.207276399	9.01E-07	1.92E-05
chr4	174446120	174451380	HAND2	ENSG00000164107.8	4.202710525	6.02E-11	4.05E-09
chr12	79257773	79845788	SYT1	ENSG00000067715.13	4.162501562	2.30E-32	2.66E-29
chr7	120386792	120392568	RP4-797C5.2	ENSG00000231295.1	4.158575382	1.37E-13	1.63E-11
chr5	128795252	128796382	ADAMTS19-AS1	ENSG00000249421.1	4.145424149	7.90E-07	1.71E-05
chr8	89044237	89340254	MMP16	ENSG00000156103.15	4.135797733	5.21E-19	1.52E-16
chr12	102698133	102857269	RP11-210L7.3	ENSG00000283052.1	4.133235224	3.43E-12	3.13E-10
chr14	101530832	101530915	MIR541	ENSG00000216179.1	4.113794728	1.69E-08	6.08E-07
chr9	25780054	25812966	LINC01241	ENSG00000236306.2	4.093326919	5.72E-11	3.89E-09
chr3	164904508	164914897	SLITRK3	ENSG00000121871.3	4.091315394	6.69E-13	7.01E-11
chr12	102789645	102874423	IGF1	ENSG00000017427.15	4.086739411	4.87E-12	4.22E-10
chr15	74471807	74504608	STRA6	ENSG00000137868.18	4.080780442	2.34E-14	3.31E-12
chr12	54519882	54536277	RP11-834C11.4	ENSG00000250742.2	4.079792296	1.08E-20	4.16E-18
chr3	173114074	174004434	NLGN1	ENSG00000169760.17	4.069653659	1.65E-12	1.61E-10
chr4	174448421	174512475	HAND2-AS1	ENSG00000237125.8	4.063392913	3.80E-12	3.42E-10
chr16	52116977	52119021	LINC00919	ENSG00000260268.5	4.059167752	5.63E-06	9.32E-05
chr2	42077343	42077741	NA	ENSG00000236533.1	4.052916806	1.14E-08	4.32E-07
chr4	105389469	105416058	CXXC4	ENSG00000168772.10	4.050111268	7.73E-28	6.72E-25
chr9	131174030	131199630	CERCAM	ENSG00000167123.18	4.048116932	8.29E-30	8.10E-27
chr4	7194265	7744563	SORCS2	ENSG00000184985.16	4.04697455	2.40E-34	3.12E-31
chr5	95726119	95769847	PCSK1	ENSG00000175426.10	4.031889489	2.66E-23	1.32E-20
chr17	48704393	48709301	CTB-22K21.2	ENSG00000251239.1	4.023843262	1.92E-07	4.99E-06
chr5	169910810	169913411	CTB-147C13.1	ENSG00000253858.1	4.016048139	1.56E-11	1.20E-09
chr10	86320199	86321019	NA	ENSG00000178429.9	4.008110393	3.49E-05	4.40E-04
chr1	181382238	181777219	CACNA1E	ENSG00000198216.10	4.005376259	3.61E-11	2.56E-09
chr13	66878003	66897693	PCDH9-AS1	ENSG00000234527.1	4.002961461	1.54E-10	9.47E-09
chr2	121623953	121624978	RP11-297J22.1	ENSG00000271709.1	4.001568062	6.35E-11	4.25E-09
chr9	105757593	105780770	CYLC2	ENSG00000155833.14	3.996943555	4.28E-12	3.77E-10
chr2	42104214	42121186	AC104654.1	ENSG00000214691.7	3.983998822	4.98E-09	2.04E-07
chr5	73923231	73937249	ENC1	ENSG00000171617.13	3.981812798	2.87E-18	7.31E-16
chr3	177990720	178562217	KCNMB2	ENSG00000197584.11	3.981294294	1.71E-09	8.03E-08
chr16	85312426	85312641	NA	ENSG00000270313.1	3.951571855	2.60E-08	8.81E-07
chr11	103777914	104035107	PDGFD	ENSG00000170962.12	3.938663069	2.06E-13	2.37E-11
chr19	7989370	7991051	CTXN1	ENSG00000178531.5	3.937790618	5.15E-11	3.55E-09
chr9	70175707	70178815	FOXD4L5	ENSG00000204779.2	3.930996077	4.63E-08	1.45E-06
chr17	60703798	60704951	CTD-3035K23.7	ENSG00000274565.1	3.92560913	1.37E-15	2.37E-13
chr6	41514164	41570122	FOXP4	ENSG00000137166.14	3.919594137	3.41E-20	1.22E-17
chr1	240341139	240342944	RP11-567G24.3	ENSG00000233735.5	3.909552956	8.49E-09	3.31E-07
chr3	173628288	173638586	NLGN1-AS1	ENSG00000228213.5	3.907764802	4.53E-09	1.88E-07
chr10	105791044	105845760	COL17A1	ENSG00000065618.16	3.898212257	1.30E-22	6.09E-20
chr3	155761944	155762737	NA	ENSG00000242017.1	3.894095726	2.45E-09	1.08E-07
chr2	223064607	223163715	PAX3	ENSG00000135903.18	3.891848788	9.09E-13	9.27E-11
chr1	32117848	32169920	COL16A1	ENSG00000084636.17	3.887970267	5.14E-15	8.16E-13
chr11	61355966	61375022	RP11-855O10.2	ENSG00000250230.2	3.885821337	1.69E-15	2.87E-13
chr11	118528026	118550399	TREH	ENSG00000118094.11	3.884255694	8.08E-19	2.23E-16
chr11	1910375	1912084	PRR33	ENSG00000184682.5	3.882989497	3.72E-25	2.37E-22
chr12	175931	287626	IQSEC3	ENSG00000120645.11	3.882699334	3.96E-26	2.82E-23
chr19	49141199	49149569	CA11	ENSG00000063180.8	3.881332407	2.96E-39	5.44E-36
chr2	176987448	176989665	HOXD9	ENSG00000128709.11	3.877975989	4.31E-09	1.79E-07
chr5	95297705	95966789	CTD-2337A12.1	ENSG00000251314.2	3.876313577	1.13E-22	5.33E-20
chr11	2153768	2182439	INS-IGF2	ENSG00000129965.13	3.872254966	4.25E-15	6.81E-13
chr5	79070171	79112013	CTC-431G16.2	ENSG00000250258.1	3.868911728	6.32E-11	4.24E-09
chr21	22370633	22915650	NCAM2	ENSG00000154654.14	3.867412459	8.36E-20	2.75E-17
chr7	86413542	86415986	AC005009.2	ENSG00000233073.1	3.863648615	9.56E-08	2.74E-06
chr9	132094579	132121817	LINC01503	ENSG00000233901.5	3.8605857	5.40E-16	1.02E-13
chr16	85613615	85617177	RP11-118F19.1	ENSG00000270124.1	3.843589846	6.18E-20	2.13E-17
chr9	70181520	70216621	NA	ENSG00000204778.4	3.839323888	1.46E-15	2.52E-13
chr8	24770525	24776611	NEFM	ENSG00000104722.13	3.838130675	2.09E-10	1.24E-08
chr9	132427920	132484953	PRRX2	ENSG00000167157.10	3.837655867	2.99E-11	2.14E-09
chr1	32109650	32125763	RP11-73M7.6	ENSG00000235790.7	3.829171386	2.81E-13	3.19E-11
chr12	276022	291565	RP11-598F7.6	ENSG00000256540.1	3.826040038	7.74E-25	4.57E-22
chr17	20435561	20436194	NA	ENSG00000265916.1	3.825415973	9.64E-09	3.73E-07
chr22	29833572	29833722	NA	ENSG00000274457.1	3.823475141	4.67E-11	3.24E-09
chr11	61382508	61406921	NA	ENSG00000243742.5	3.823189396	4.65E-13	5.00E-11
chr8	38268656	38326352	FGFR1	ENSG00000077782.19	3.821122639	1.61E-15	2.73E-13
chr15	74466012	74469213	ISLR	ENSG00000129009.12	3.818047485	3.78E-15	6.23E-13
chr8	103540968	103550896	KB-1980E6.3	ENSG00000253633.1	3.814112347	1.31E-12	1.30E-10
chr15	74445141	74471567	RP11-665J16.1	ENSG00000261543.1	3.813882169	3.94E-15	6.40E-13
chr5	96427571	96478576	LIX1	ENSG00000145721.11	3.813842297	1.02E-09	5.12E-08
chr19	1524073	1535455	PLK5	ENSG00000185988.11	3.808900305	2.55E-11	1.86E-09
chr19	46913629	46916841	CCDC8	ENSG00000169515.5	3.796630994	3.95E-15	6.40E-13
chr12	273830	275487	RP11-598F7.5	ENSG00000256694.1	3.791119336	3.51E-13	3.87E-11
chr17	56833230	57062537	PPM1E	ENSG00000175175.5	3.790046511	1.42E-37	2.22E-34
chr8	22077217	22089854	PHYHIP	ENSG00000168490.13	3.788820558	1.84E-14	2.66E-12
chr8	113235157	114449328	CSMD3	ENSG00000164796.17	3.783332113	5.79E-16	1.09E-13
chr12	18400548	18801350	PIK3C2G	ENSG00000139144.9	3.777315275	4.08E-15	6.58E-13
chr14	42076773	42373752	LRFN5	ENSG00000165379.13	3.768584016	4.95E-26	3.44E-23
chr10	105368376	105369807	RP11-416N2.4	ENSG00000273108.1	3.76046086	1.28E-09	6.21E-08
chr4	118954773	119179803	NDST3	ENSG00000164100.8	3.749822213	1.66E-24	9.25E-22
chr12	52203489	52204384	RP11-923I11.3	ENSG00000260122.1	3.744315426	1.55E-06	3.09E-05
chr6	33986422	34123399	GRM4	ENSG00000124493.13	3.725523573	4.09E-09	1.72E-07
chr14	101433389	101433460	SNORD114-10	ENSG00000200279.1	3.719038897	2.23E-06	4.22E-05
chr11	104316596	104480049	RP11-886D15.1	ENSG00000256422.5	3.710981689	2.08E-09	9.50E-08
chr4	105412122	105618749	AC004053.1	ENSG00000245384.1	3.695532952	4.51E-21	1.83E-18
chr2	238232646	238323018	COL6A3	ENSG00000163359.15	3.682307893	5.96E-14	7.90E-12
chr16	85625872	85629326	CTD-2542L18.1	ENSG00000260417.1	3.681918342	1.39E-22	6.39E-20
chr21	22595616	22599150	AP001136.2	ENSG00000226771.1	3.674725568	1.92E-09	8.86E-08
chr8	49510018	49533578	RP11-567J20.1	ENSG00000253702.1	3.669003972	5.51E-09	2.24E-07
chr16	85316564	85319569	LINC00311	ENSG00000179219.5	3.668369656	2.03E-08	7.13E-07
chr13	67399301	67489163	PCDH9-AS2	ENSG00000228842.3	3.666529415	2.72E-08	9.13E-07
chr16	2521500	2524146	NTN3	ENSG00000162068.1	3.661600736	1.41E-20	5.25E-18
chr15	33603146	34158322	RYR3	ENSG00000198838.12	3.649828063	4.92E-19	1.47E-16
chr8	38279407	38283614	RP11-350N15.4	ENSG00000255201.1	3.645190607	2.35E-11	1.73E-09
chr2	187558698	187630692	FAM171B	ENSG00000144369.12	3.638188162	5.25E-14	7.02E-12
chr15	74701630	74726808	SEMA7A	ENSG00000138623.9	3.637955154	8.13E-34	1.02E-30
chrX	102528619	102531800	TCEAL5	ENSG00000204065.2	3.631458996	7.78E-14	9.86E-12
chr18	25530930	25757410	CDH2	ENSG00000170558.8	3.630043148	1.09E-14	1.66E-12
chr18	18960247	19030978	RP11-296E23.1	ENSG00000265751.1	3.624662468	1.31E-11	1.04E-09
chr13	88324870	88348527	SLITRK5	ENSG00000165300.7	3.622931469	1.54E-09	7.32E-08
chr5	136310987	136934068	SPOCK1	ENSG00000152377.13	3.617222617	9.23E-11	5.92E-09
chr16	85645015	85709810	GSE1	ENSG00000131149.17	3.616964738	1.58E-42	4.96E-39
chr16	85523419	85524437	LA16c-352F7.1	ENSG00000278716.1	3.598441275	2.19E-09	9.83E-08
chr19	46969748	46974820	PNMAL1	ENSG00000182013.17	3.589823557	2.06E-15	3.47E-13
chr5	78985700	79096063	CMYA5	ENSG00000164309.14	3.577714228	6.48E-14	8.48E-12
chr20	17459730	17460076	NA	ENSG00000232241.1	3.567842342	5.80E-08	1.75E-06
chr6	101878287	101879429	NA	ENSG00000218475.2	3.567348391	2.56E-07	6.43E-06
chr9	69718152	69721729	NA	ENSG00000225883.2	3.56662165	2.13E-05	2.90E-04
chr6	33130458	33160276	COL11A2	ENSG00000204248.10	3.561199675	3.33E-24	1.83E-21
chr2	191511472	191557492	NAB1	ENSG00000138386.16	3.558999005	1.71E-17	3.92E-15
chr1	215179118	215410436	KCNK2	ENSG00000082482.13	3.554764091	2.64E-18	6.76E-16
chr7	29846102	29956682	WIPF3	ENSG00000122574.10	3.554590275	1.98E-12	1.89E-10
chr1	943456	943609	NA	ENSG00000231702.2	3.548810109	9.45E-06	1.45E-04
chr12	108523248	108644314	WSCD2	ENSG00000075035.9	3.544404941	3.30E-19	1.04E-16
chr22	45277042	45405880	PHF21B	ENSG00000056487.15	3.544312382	2.28E-15	3.81E-13
chr8	11831446	11832108	DEFB136	ENSG00000205884.2	3.539570249	1.49E-05	2.13E-04
chr6	41748087	41757879	PRICKLE4	ENSG00000124593.14	3.537040043	5.50E-21	2.18E-18
chr6	166401039	166403103	LINC00602	ENSG00000281832.1	3.527327538	1.20E-07	3.32E-06
chrX	103294516	103297021	H2BFM	ENSG00000101812.12	3.523951529	4.86E-05	5.91E-04
chr14	22971215	22971276	TRAJ38	ENSG00000211851.1	3.523061795	3.85E-06	6.75E-05
chr5	160715436	160976050	GABRB2	ENSG00000145864.12	3.521834838	3.48E-11	2.47E-09
chr22	37767724	37768898	RP1-63G5.8	ENSG00000272694.1	3.520019264	3.32E-07	8.04E-06
chr1	146310555	146349531	NA	ENSG00000239475.1	3.50868895	4.02E-06	6.99E-05
chr1	1177826	1182102	FAM132A	ENSG00000184163.3	3.506167602	1.93E-12	1.86E-10
chr8	24769678	24772230	GS1-72M22.1	ENSG00000272163.1	3.496547382	1.39E-05	2.02E-04
chr3	30767692	30936257	GADL1	ENSG00000144644.14	3.495317543	2.61E-18	6.76E-16
chr8	7194637	7196229	USP17L4	ENSG00000236125.3	3.494016347	3.72E-04	0.003313766
chr2	163027194	163101661	FAP	ENSG00000078098.13	3.490716066	1.19E-11	9.48E-10
chrX	79483988	79590863	NA	ENSG00000278530.4	3.490174985	4.28E-07	1.01E-05
chr2	185463093	185804219	ZNF804A	ENSG00000170396.7	3.488232494	7.08E-18	1.69E-15
chr4	73188745	73196468	RP11-373J21.1	ENSG00000250877.1	3.487359838	6.32E-07	1.41E-05
chr13	31774073	31906413	B3GLCT	ENSG00000187676.7	3.48602336	1.66E-11	1.27E-09
chr1	204187979	204346793	PLEKHA6	ENSG00000143850.12	3.485016106	3.62E-15	6.00E-13
chrX	71996833	72068636	DMRTC1B	ENSG00000184911.14	3.483479191	8.97E-08	2.60E-06
chr19	33668509	33699773	LRP3	ENSG00000130881.13	3.482969482	1.86E-22	8.41E-20
chr8	38265566	38266260	RP11-350N15.6	ENSG00000272159.1	3.477478858	1.44E-06	2.90E-05
chr12	54478916	54519776	RP11-834C11.5	ENSG00000250432.5	3.477109579	9.68E-14	1.20E-11
chr9	26066673	26118406	RP11-80I3.1	ENSG00000276759.2	3.47367068	1.25E-09	6.12E-08
chr12	6881678	6887621	LAG3	ENSG00000089692.8	3.468751687	1.56E-23	7.98E-21
chr9	34957605	34982541	PHF24	ENSG00000122733.12	3.467292401	1.33E-14	1.97E-12
chr1	153232176	153234598	LOR	ENSG00000203782.5	3.461105974	3.20E-06	5.74E-05
chr13	66876966	67804577	PCDH9	ENSG00000184226.14	3.460993569	2.13E-10	1.26E-08
chr1	27860546	27930942	AHDC1	ENSG00000126705.13	3.447827467	9.27E-22	3.92E-19
chr1	176826438	177134109	ASTN1	ENSG00000152092.15	3.445987872	1.92E-14	2.76E-12
chr13	100634026	100639027	ZIC2	ENSG00000043355.10	3.443932191	5.28E-05	6.37E-04
chr12	18233803	18473041	RERGL	ENSG00000111404.6	3.44007175	6.39E-13	6.73E-11
chr11	119600293	119610333	CTD-2523D13.2	ENSG00000254854.1	3.439806637	3.78E-09	1.60E-07
chr6	99719045	99797938	FAXC	ENSG00000146267.11	3.437033862	4.13E-09	1.73E-07
chr19	13106422	13209610	NFIX	ENSG00000008441.16	3.436037564	4.07E-13	4.43E-11
chr8	77593454	77779521	ZFHX4	ENSG00000091656.15	3.435982666	1.18E-10	7.40E-09
chr1	119425669	119532179	TBX15	ENSG00000092607.13	3.430835099	3.05E-10	1.73E-08
chr6	166322290	166401536	LINC00473	ENSG00000223414.2	3.429225949	3.31E-08	1.09E-06
chr7	116916685	116963343	WNT2	ENSG00000105989.8	3.427285835	3.68E-08	1.19E-06
chr5	26880709	27121257	CDH9	ENSG00000113100.9	3.427057918	2.48E-22	1.11E-19
chr12	58017193	58027138	B4GALNT1	ENSG00000135454.13	3.425345488	1.19E-11	9.48E-10
chr8	49464127	49611069	RP11-770E5.1	ENSG00000253608.1	3.423342141	9.29E-11	5.94E-09
chr1	1849029	1850712	TMEM52	ENSG00000178821.12	3.418735329	1.16E-10	7.30E-09
chr2	42275160	42285668	PKDCC	ENSG00000162878.12	3.418547552	1.97E-13	2.28E-11
chr2	162279170	162280088	AC009487.4	ENSG00000224076.5	3.415385434	2.18E-06	4.13E-05
chr7	1727755	1787590	ELFN1	ENSG00000225968.7	3.404388703	3.64E-13	4.00E-11
chr3	147111209	147228080	ZIC1	ENSG00000152977.9	3.393958752	1.11E-09	5.50E-08
chr1	209859523	209908295	HSD11B1	ENSG00000117594.9	3.387171782	2.80E-11	2.02E-09
chr1	228785988	228787126	NA	ENSG00000183929.7	3.382785804	3.13E-07	7.63E-06
chr3	15915278	15915356	MIR563	ENSG00000207815.1	3.379555183	5.43E-06	9.04E-05
chr2	191541670	191573442	AC006460.2	ENSG00000228509.5	3.376958092	2.84E-12	2.62E-10
chr1	85109390	85156486	SSX2IP	ENSG00000117155.16	3.361373717	6.90E-14	8.93E-12
chr19	13180606	13182188	AC007787.2	ENSG00000267610.2	3.35682513	2.75E-08	9.21E-07
chr14	61744088	61748558	TMEM30B	ENSG00000182107.6	3.351937054	2.50E-07	6.28E-06
chr1	70479665	70496905	RP11-181B18.1	ENSG00000237919.5	3.350071069	2.12E-06	4.03E-05
chr2	175190755	175195371	LINC01305	ENSG00000231453.1	3.349321187	9.56E-07	2.02E-05
chr3	97200021	97200350	NA	ENSG00000251172.1	3.348010709	1.10E-05	1.65E-04
chr8	12803151	12889012	KIAA1456	ENSG00000250305.8	3.33736928	8.75E-16	1.58E-13
chr9	68427861	68455375	NA	ENSG00000215548.2	3.327771457	1.22E-15	2.14E-13
chr12	6937575	6949015	P3H3	ENSG00000110811.19	3.327661726	1.12E-20	4.29E-18
chr1	101185298	101204601	VCAM1	ENSG00000162692.10	3.3255734	4.05E-09	1.70E-07
chr3	196726331	196731615	MFI2-AS1	ENSG00000228109.1	3.319662625	1.03E-14	1.58E-12
chr1	86194916	86622626	COL24A1	ENSG00000171502.14	3.31795955	1.54E-25	1.03E-22
chr4	1161566	1161962	RP11-20I20.4	ENSG00000273179.1	3.317701092	1.94E-08	6.85E-07
chr9	132475175	132480914	PRRX2-AS1	ENSG00000236024.1	3.31269767	2.44E-08	8.34E-07
chr7	51083909	51384515	COBL	ENSG00000106078.17	3.311434231	4.39E-10	2.38E-08
chr8	48102395	48104885	RP11-1134I14.8	ENSG00000255366.1	3.309337423	1.35E-05	1.97E-04
chr11	2016393	2022700	H19	ENSG00000130600.15	3.301353398	7.83E-09	3.08E-07
chr5	149987990	149994916	CTB-140J7.2	ENSG00000253852.1	3.298754834	1.34E-08	4.96E-07
chr6	26202384	26202882	NA	ENSG00000217275.2	3.295345552	9.18E-07	1.95E-05
chr2	140988992	142889270	LRP1B	ENSG00000168702.16	3.289253481	2.86E-13	3.24E-11
chr2	114426743	114430768	AC017074.1	ENSG00000233479.1	3.282853478	0.001723084	0.011684407
chr20	5892076	5906007	CHGB	ENSG00000089199.9	3.277689422	8.79E-07	1.88E-05
chr15	74643109	74656961	NA	ENSG00000260266.1	3.275246497	9.57E-08	2.74E-06
chr1	1853390	1935276	CFAP74	ENSG00000142609.17	3.272971038	3.26E-08	1.07E-06
chr9	123617930	123657174	PHF19	ENSG00000119403.13	3.27178602	4.25E-27	3.32E-24
chr1	247978102	247979031	OR14A16	ENSG00000196772.3	3.268102745	0.001894549	0.012608755
chr3	123870807	123871910	NA	ENSG00000240622.1	3.265706018	5.56E-05	6.66E-04
chr19	7983537	7984042	CTD-3193O13.1	ENSG00000260500.1	3.264777766	2.81E-06	5.15E-05
chrX	3226606	3264682	MXRA5	ENSG00000101825.7	3.250224431	7.06E-07	1.56E-05
chr22	22838767	22863472	ZNF280B	ENSG00000275004.3	3.247008142	1.32E-09	6.36E-08
chr19	10415479	10420556	ZGLP1	ENSG00000220201.7	3.243065686	6.47E-06	1.05E-04
chr10	102821598	102827888	KAZALD1	ENSG00000107821.14	3.238919104	2.15E-11	1.59E-09
chr17	20224477	20306870	NA	ENSG00000154898.15	3.238732612	8.57E-13	8.82E-11
chr14	101456428	101456497	SNORD114-29	ENSG00000201689.1	3.233064832	1.33E-04	0.001389662
chr14	19670480	19686002	BMS1P17	ENSG00000228294.2	3.230628332	4.69E-06	8.02E-05
chr4	9585566	9585755	NA	ENSG00000249799.1	3.223976551	1.72E-09	8.05E-08
chr15	74495046	74513898	RP11-60L3.1	ENSG00000259264.5	3.21167746	7.87E-10	4.05E-08
chr17	72253035	72258159	CTD-2514K5.4	ENSG00000264272.1	3.2080376	1.96E-12	1.88E-10
chr21	36041688	36090525	CLIC6	ENSG00000159212.12	3.204085328	1.82E-12	1.76E-10
chr4	46037786	46126098	GABRG1	ENSG00000163285.7	3.203708304	3.78E-10	2.08E-08
chr13	113760102	113774995	F7	ENSG00000057593.13	3.201402383	6.12E-18	1.49E-15
chr8	89339065	89749363	RP11-586K2.1	ENSG00000253553.5	3.198109668	4.43E-10	2.39E-08
chrX	110537008	110655603	DCX	ENSG00000077279.16	3.19745489	1.65E-05	2.33E-04
chr19	55793440	55823901	BRSK1	ENSG00000160469.16	3.19452107	5.17E-17	1.12E-14
chr1	156809855	156828810	INSRR	ENSG00000027644.4	3.193977239	4.11E-09	1.72E-07
chr17	46626992	46683776	HOXB-AS3	ENSG00000233101.10	3.19386596	1.98E-18	5.25E-16
chr1	156890442	156902886	LRRC71	ENSG00000160838.13	3.191964085	2.16E-08	7.51E-07
chr17	60704762	60770958	MRC2	ENSG00000011028.13	3.189356158	6.97E-14	8.96E-12
chr15	102495088	102496615	FAM138E	ENSG00000248893.3	3.188673689	6.76E-04	0.005403218
chr17	7788124	7816078	CHD3	ENSG00000170004.16	3.186326405	6.98E-18	1.68E-15
chr4	7433985	7436672	PSAPL1	ENSG00000178597.5	3.185233237	1.06E-12	1.07E-10
chr3	154055461	154147504	GPR149	ENSG00000174948.5	3.18458364	3.65E-17	8.21E-15
chr4	158736162	158736632	NA	ENSG00000249627.1	3.17066665	2.43E-06	4.53E-05
chr10	50942689	50970425	OGDHL	ENSG00000197444.9	3.170282867	1.51E-11	1.17E-09
chr11	55606228	55607214	OR5D16	ENSG00000205029.1	3.168297856	0.001402823	0.009842905
chr10	65928720	65930611	NA	ENSG00000235489.4	3.167851308	1.58E-09	7.47E-08
chr5	150040436	150058927	MYOZ3	ENSG00000164591.13	3.16784186	4.72E-14	6.34E-12
chr12	79734985	79897176	RP1-78O14.1	ENSG00000257894.2	3.164933547	1.94E-10	1.16E-08
chr11	64059194	64072241	RP11-783K16.10	ENSG00000257069.5	3.15971372	8.36E-06	1.30E-04
chr16	2514951	2518214	RP11-715J22.2	ENSG00000259895.1	3.158486695	7.89E-08	2.31E-06
chrX	120006457	120009783	CT47B1	ENSG00000236446.3	3.158150156	6.19E-06	1.01E-04
chr20	59827482	60515673	CDH4	ENSG00000179242.15	3.152988816	2.40E-08	8.22E-07
chr7	27208238	27211534	HOXA10-AS	ENSG00000253187.2	3.149258624	2.54E-05	3.35E-04
chr1	205305193	205326218	KLHDC8A	ENSG00000162873.14	3.149158685	2.68E-05	3.52E-04
chr4	158558839	158588196	RP11-364P22.2	ENSG00000249275.1	3.145607236	8.15E-06	1.27E-04
chr4	150075447	150199275	RP11-24I21.1	ENSG00000248210.1	3.143133333	1.02E-09	5.11E-08
chr17	71330523	71640228	SDK2	ENSG00000069188.16	3.14298327	1.57E-17	3.64E-15
chr5	5142251	5176327	CTD-2297D10.1	ENSG00000250866.1	3.137507617	1.76E-11	1.33E-09
chr1	70034081	70617628	LRRC7	ENSG00000033122.18	3.135242641	6.99E-14	8.96E-12
chr1	230450228	230561475	PGBD5	ENSG00000177614.9	3.132434803	1.02E-19	3.33E-17
chr12	5127631	5130879	RP11-429A20.3	ENSG00000256790.1	3.131128383	1.79E-07	4.72E-06
chr19	49141328	49185502	NA	ENSG00000232871.8	3.126768142	4.25E-19	1.29E-16
chr20	2774715	2781283	CPXM1	ENSG00000088882.7	3.125713437	3.07E-06	5.54E-05
chr16	85170756	85183049	RP11-442O1.4	ENSG00000278214.1	3.12066475	3.46E-07	8.35E-06
chr15	74418256	74421619	RP11-247C2.2	ENSG00000248540.2	3.118366136	2.51E-05	3.32E-04
chr1	240177648	240638489	FMN2	ENSG00000155816.19	3.116017833	4.45E-13	4.80E-11
chr12	52214243	52216199	NA	ENSG00000261308.1	3.11028467	5.44E-25	3.34E-22
chr17	60756764	60758715	CTD-3035K23.3	ENSG00000279713.1	3.107586831	4.08E-12	3.63E-10
chr5	52776239	52782964	FST	ENSG00000134363.11	3.106786047	9.11E-10	4.62E-08
chr7	128849616	128853386	RP11-286H14.8	ENSG00000243230.1	3.105531479	3.47E-24	1.87E-21
chr17	46626232	46682274	HOXB3	ENSG00000120093.11	3.103318111	1.12E-22	5.33E-20
chr7	149737610	149773744	RP11-545G3.1	ENSG00000241449.5	3.101542346	2.25E-21	9.38E-19
chrX	72091859	72163643	DMRTC1	ENSG00000269502.5	3.098922523	2.69E-07	6.70E-06
chr19	58907457	58908446	RNF225	ENSG00000269855.2	3.092668674	1.41E-07	3.82E-06
chr18	24179372	24180302	NA	ENSG00000263846.1	3.087435793	3.19E-06	5.73E-05
chr14	101459573	101459647	SNORD114-31	ENSG00000200089.1	3.080075499	6.53E-05	7.64E-04
chr7	88388682	88966371	ZNF804B	ENSG00000182348.6	3.07841292	4.07E-08	1.29E-06
chr2	41370920	41384695	NA	ENSG00000237442.3	3.077322469	1.01E-05	1.53E-04
chr8	136637428	136638224	NA	ENSG00000253915.1	3.076155265	5.03E-08	1.55E-06
chrX	13789150	13956757	GPM6B	ENSG00000046653.14	3.07483959	1.44E-11	1.12E-09
chrX	83313354	83442915	RPS6KA6	ENSG00000072133.10	3.073972504	7.68E-20	2.58E-17
chr2	72356367	72375167	CYP26B1	ENSG00000003137.8	3.072845034	4.96E-06	8.38E-05
chr3	12194551	12200851	TIMP4	ENSG00000157150.4	3.072684779	7.50E-05	8.61E-04
chr16	2510081	2514964	C16orf59	ENSG00000162062.14	3.06969538	3.03E-14	4.15E-12
chr9	105902805	106087316	LINC01492	ENSG00000225564.6	3.067071198	5.95E-09	2.40E-07
chr6	26322104	26322520	NA	ENSG00000220875.1	3.060579465	9.12E-04	0.006907905
chr15	74657776	74663552	CTD-2311M21.3	ENSG00000261821.2	3.05798668	4.53E-06	7.79E-05
chr9	133320316	133376661	ASS1	ENSG00000130707.17	3.057954925	4.49E-18	1.12E-15
chr7	116940915	116962290	AC002465.2	ENSG00000238202.1	3.05319413	9.32E-07	1.97E-05
chr14	101245747	101327368	MEG3	ENSG00000214548.14	3.045983606	1.36E-13	1.63E-11
chr8	38258054	38259201	RP11-350N15.3	ENSG00000254981.1	3.044113137	4.72E-10	2.53E-08
chr11	41416145	41448054	RP11-63C8.1	ENSG00000255132.1	3.043188374	5.15E-06	8.63E-05
chr14	101300769	101327363	RP11-123M6.2	ENSG00000258663.1	3.042468641	9.87E-14	1.22E-11
chr14	95234553	95236567	GSC	ENSG00000133937.4	3.041025106	2.72E-06	5.02E-05
chr4	104469902	104545691	RP11-297P16.3	ENSG00000251577.5	3.039971598	7.86E-05	8.95E-04
chr19	3224701	3297074	CELF5	ENSG00000161082.12	3.039914816	2.89E-07	7.12E-06
chr13	100615218	100624163	ZIC5	ENSG00000139800.8	3.03350085	4.13E-05	5.11E-04
chr6	41303393	41318625	NCR2	ENSG00000096264.13	3.031482612	1.02E-07	2.87E-06
chr6	110421022	110501207	WASF1	ENSG00000112290.12	3.028979933	1.43E-11	1.12E-09
chr2	191369068	191399448	NEMP2	ENSG00000189362.11	3.027489408	3.41E-08	1.12E-06
chr12	6949118	6956557	GNB3	ENSG00000111664.10	3.022968081	1.16E-07	3.22E-06
chr2	163016272	163029733	AC007750.5	ENSG00000236841.7	3.017470354	5.62E-06	9.31E-05
chr4	166282346	166419472	CPE	ENSG00000109472.13	3.008060919	6.43E-10	3.35E-08
chr2	220413795	220413869	MIR3132	ENSG00000265252.1	3.005720079	6.74E-04	0.005392459
chr8	136469700	136668965	KHDRBS3	ENSG00000131773.13	2.998999015	3.83E-08	1.22E-06
chr17	43037061	43045439	C1QL1	ENSG00000131094.3	2.997877841	1.47E-05	2.11E-04
chr12	54348618	54352740	HOXC12	ENSG00000123407.3	2.996570545	1.17E-04	0.001244949
chr7	100187025	100201829	PCOLCE-AS1	ENSG00000224729.5	2.996457818	3.64E-19	1.13E-16
chr14	61105934	61109307	SALRNA1	ENSG00000258952.2	2.992508354	1.03E-06	2.14E-05
chr5	128795958	129074376	ADAMTS19	ENSG00000145808.8	2.990845831	5.72E-11	3.89E-09
chr1	38512986	38584697	RP5-884C9.2	ENSG00000224592.5	2.990104849	5.28E-09	2.16E-07
chr15	100913144	100978119	CERS3-AS1	ENSG00000259430.1	2.989992384	1.32E-07	3.62E-06
chr5	176057683	176073642	EIF4E1B	ENSG00000175766.11	2.986803023	5.87E-05	6.97E-04
chr11	78363876	79151992	TENM4	ENSG00000149256.14	2.986288641	9.53E-16	1.70E-13
chr2	220423805	220424348	RP11-256I23.2	ENSG00000269068.1	2.985900134	7.93E-07	1.72E-05
chr5	131593364	131609147	PDLIM4	ENSG00000131435.12	2.98167635	8.98E-13	9.18E-11
chr7	86273230	86494200	GRM3	ENSG00000198822.10	2.973649682	1.24E-12	1.23E-10
chr3	164431883	164549268	LINC01324	ENSG00000241767.2	2.973611866	4.63E-09	1.91E-07
chr4	118004710	118006732	TRAM1L1	ENSG00000174599.5	2.971818807	3.55E-09	1.51E-07
chr4	69313167	69363322	TMPRSS11E	ENSG00000087128.9	2.970444991	3.24E-04	0.00294465
chr19	41171810	41196877	NUMBL	ENSG00000105245.9	2.96975851	4.77E-19	1.44E-16
chr3	194014254	194030592	LINC00887	ENSG00000214145.6	2.964585356	3.50E-06	6.19E-05
chr11	124614530	124616233	RP11-677M14.2	ENSG00000255045.1	2.963562931	1.23E-13	1.49E-11
chr16	85176302	85179607	RP11-442O1.3	ENSG00000275088.1	2.958387112	7.73E-07	1.68E-05
chr14	101528343	101528476	MIR377	ENSG00000199015.2	2.954881964	0.001724874	0.011691477
chr19	47777710	47778964	INAFM1	ENSG00000257704.3	2.952039029	1.58E-13	1.85E-11
chr6	33967749	33967828	MIR1275	ENSG00000221697.1	2.950963679	8.55E-04	0.006574835
chr7	100199800	100205798	PCOLCE	ENSG00000106333.12	2.950362479	6.38E-14	8.39E-12
chr14	22739851	22740446	TRAV38-1	ENSG00000211816.2	2.948338061	0.0034872	0.020693983
chr1	23695490	23698332	ZNF436-AS1	ENSG00000249087.6	2.948042391	5.67E-10	2.99E-08
chr7	1732446	1733961	AC074389.6	ENSG00000205971.2	2.947807067	4.68E-06	7.99E-05
chr7	117350705	117514193	CTTNBP2	ENSG00000077063.10	2.946717729	9.32E-09	3.62E-07
chr8	49464575	49469001	RP11-567J20.2	ENSG00000253688.1	2.94466711	6.74E-07	1.49E-05
chrX	153880246	153881853	CTAG2	ENSG00000126890.13	2.94423897	0.003012935	0.018350924
chr9	132500610	132515326	PTGES	ENSG00000148344.10	2.942350027	1.16E-08	4.36E-07
chr14	19649976	19702990	NA	ENSG00000225210.9	2.941805939	6.06E-06	9.93E-05
chr9	45352939	45357020	NA	ENSG00000279561.2	2.939426654	1.38E-06	2.81E-05
chr14	60981837	61021634	RP11-1042B17.3	ENSG00000258670.1	2.937859004	2.89E-06	5.26E-05
chr9	85046804	85047820	NA	ENSG00000228123.4	2.934363335	7.17E-05	8.29E-04
chr4	47596015	47840123	CORIN	ENSG00000145244.11	2.933272043	7.03E-08	2.08E-06
chr5	137136882	137146440	NA	ENSG00000226306.6	2.929294489	4.70E-12	4.09E-10
chr13	107815858	108519083	FAM155A	ENSG00000204442.3	2.928050824	2.50E-12	2.34E-10
chr2	100889753	100939195	LONRF2	ENSG00000170500.12	2.922619731	1.26E-27	1.07E-24
chr14	22886826	22887647	AE000661.50	ENSG00000259042.2	2.919014312	1.09E-04	0.001174008
chr11	113650469	113651222	CLDN25	ENSG00000228607.2	2.915978862	0.001276893	0.00910788
chr20	46306645	46315041	CTD-2653D5.1	ENSG00000255438.2	2.909651066	2.02E-05	2.78E-04
chr18	60790579	60987361	BCL2	ENSG00000171791.12	2.908760498	8.44E-13	8.71E-11
chr14	101341370	101341441	MIR665	ENSG00000272291.1	2.908167935	3.99E-04	0.003507714
chr12	49740700	49751329	DNAJC22	ENSG00000178401.14	2.904040736	3.61E-04	0.003235319
chr8	23193684	23223638	RP11-177H13.2	ENSG00000253837.1	2.898503522	5.13E-10	2.72E-08
chr5	1933977	1959290	RP11-259O2.1	ENSG00000248994.1	2.892889968	2.11E-09	9.56E-08
chr4	162300105	162309569	RP11-234O6.2	ENSG00000249568.1	2.891193495	2.32E-04	0.002218215
chr9	126763949	126795580	LHX2	ENSG00000106689.10	2.890541001	1.59E-05	2.25E-04
chr8	23154702	23282841	LOXL2	ENSG00000134013.15	2.88987889	1.86E-10	1.12E-08
chr11	118477155	118528748	PHLDB1	ENSG00000019144.16	2.880630781	2.47E-11	1.80E-09
chr15	32933877	32989299	SCG5	ENSG00000166922.8	2.877681857	2.05E-07	5.29E-06
chrX	152907946	152916781	DUSP9	ENSG00000130829.17	2.873709807	7.53E-08	2.21E-06
chr1	85483765	85514182	MCOLN3	ENSG00000055732.12	2.872203256	5.08E-07	1.17E-05
chr11	103546722	103765999	RP11-563P16.1	ENSG00000254987.1	2.872010396	5.56E-07	1.27E-05
chrY	23544840	23548246	PRORY	ENSG00000183146.4	2.870923966	7.85E-04	0.006138538
chr11	40135753	41481323	LRRC4C	ENSG00000148948.7	2.869551148	1.33E-12	1.31E-10
chr17	48260650	48278993	COL1A1	ENSG00000108821.13	2.868799184	7.77E-07	1.69E-05
chr6	27840977	27841288	HIST1H4L	ENSG00000275126.1	2.867889263	2.77E-06	5.09E-05
chr7	128828713	128853386	SMO	ENSG00000128602.9	2.862664916	7.83E-20	2.61E-17
chr7	75831218	75916605	SRRM3	ENSG00000177679.15	2.85771714	2.57E-08	8.72E-07
chr7	50934444	51090687	RP4-724E13.2	ENSG00000228204.2	2.853446405	9.37E-13	9.49E-11
chr5	140729676	140730229	AC005618.8	ENSG00000280026.1	2.84285603	8.32E-05	9.40E-04
chr1	50307493	50312072	NA	ENSG00000215887.5	2.840860786	9.01E-07	1.92E-05
chr11	55999582	56000661	OR5T2	ENSG00000181718.5	2.837182069	2.48E-04	0.002335397
chrX	92925929	92928567	NAP1L3	ENSG00000186310.9	2.836171629	1.67E-10	1.02E-08
chr2	191399581	191432828	AC093388.3	ENSG00000233654.1	2.830357015	9.12E-07	1.94E-05
chr7	42152964	42153219	NA	ENSG00000213721.3	2.829826481	1.27E-05	1.87E-04
chr9	131937831	131940541	IER5L	ENSG00000188483.7	2.828160631	2.93E-07	7.21E-06
chr13	103019889	103026016	FGF14-AS1	ENSG00000234445.1	2.825006051	2.05E-05	2.82E-04
chr8	57073463	57123883	PLAG1	ENSG00000181690.7	2.823304176	9.42E-08	2.71E-06
chrX	65815479	65859140	EDA2R	ENSG00000131080.14	2.82288028	2.32E-06	4.36E-05
chr14	23884548	23884895	CTD-2201G16.1	ENSG00000258444.1	2.821328721	8.71E-04	0.006668492
chr3	178244293	178578193	KCNMB2-AS1	ENSG00000237978.5	2.819228771	7.04E-12	5.94E-10
chr5	140228690	140229281	AC005609.19	ENSG00000278907.1	2.818401804	0.001013134	0.00752229
chr5	304291	438406	AHRR	ENSG00000063438.16	2.818003292	1.55E-09	7.33E-08
chrX	52825184	52827141	SPANXN5	ENSG00000204363.4	2.817686848	8.36E-04	0.006462251
chr13	86927755	86929524	NA	ENSG00000277914.1	2.817059635	1.54E-04	0.001568307
chr1	32192718	32230494	ADGRB2	ENSG00000121753.12	2.811312924	3.19E-13	3.57E-11
chr17	46802125	46806540	HOXB13	ENSG00000159184.7	2.809802231	0.00543693	0.029339545
chrX	151934652	151938240	MAGEA3	ENSG00000221867.4	2.809345154	0.001381799	0.00971981
chr9	70846919	70914931	CBWD3	ENSG00000196873.15	2.809228735	4.16E-09	1.74E-07
chr3	178735011	178790067	ZMAT3	ENSG00000172667.10	2.807986452	1.84E-08	6.54E-07
chr12	6953957	6961230	CDCA3	ENSG00000111665.11	2.805136109	2.80E-09	1.22E-07
chr19	18062102	18110889	KCNN1	ENSG00000105642.15	2.803882275	1.03E-13	1.26E-11
chr3	192958914	192995527	HRASLS	ENSG00000127252.5	2.803399834	5.70E-06	9.40E-05
chr19	58545400	58565999	ZSCAN1	ENSG00000152467.9	2.802700151	7.11E-14	9.08E-12
chr8	49340703	49343601	RP11-513O13.1	ENSG00000279881.1	2.802168615	3.83E-06	6.71E-05
chr2	114340536	114340673	MIR1302-3	ENSG00000221055.1	2.801775035	2.61E-04	0.002444465
chr2	183698002	183731890	FRZB	ENSG00000162998.4	2.794141	2.28E-07	5.81E-06
chr19	38039816	38078249	ZNF571-AS1	ENSG00000267470.5	2.790607247	1.89E-09	8.74E-08
chr8	7055962	7056110	AF228730.2	ENSG00000221567.1	2.789614554	0.001557823	0.010752519
chr1	23685941	23695935	ZNF436	ENSG00000125945.14	2.788133905	2.14E-09	9.69E-08
chr9	123970072	124095121	GSN	ENSG00000148180.17	2.784106805	5.46E-10	2.88E-08
chr1	149400063	149429348	RP5-998N21.7	ENSG00000230186.3	2.783342644	2.30E-05	3.08E-04
chr8	49830249	49834299	SNAI2	ENSG00000019549.8	2.782634731	1.02E-08	3.92E-07
chr5	79287134	79379110	THBS4	ENSG00000113296.14	2.78259874	7.83E-05	8.93E-04
chr14	60863187	60982261	C14orf39	ENSG00000179008.8	2.781460782	2.17E-06	4.12E-05
chr9	23829668	23849912	RP11-321L2.1	ENSG00000231460.2	2.779923675	3.28E-06	5.85E-05
chrX	101380660	101382683	TCEAL2	ENSG00000184905.8	2.779098389	2.27E-08	7.85E-07
chr17	42081914	42086431	NAGS	ENSG00000161653.10	2.776862372	2.43E-07	6.13E-06
chr3	6811688	7783220	GRM7	ENSG00000196277.15	2.776776074	3.34E-12	3.06E-10
chr11	90602289	90602370	MIR1261	ENSG00000221586.1	2.776029317	0.001440029	0.010045848
chr3	6934319	6935709	GRM7-AS2	ENSG00000237665.1	2.774853688	8.65E-04	0.006636583
chr22	29876209	29877102	AC000035.3	ENSG00000282816.1	2.773905666	1.36E-04	0.001412922
chr1	155017667	155018594	RP11-307C12.11	ENSG00000232093.1	2.77225841	1.93E-04	0.001892546
chr8	86566913	86570743	NA	ENSG00000273567.1	2.771116004	0.00447042	0.025174675
chr8	22545172	22550815	EGR3	ENSG00000179388.8	2.768644887	1.81E-07	4.77E-06
chr19	22398436	22398463	NA	ENSG00000282732.1	2.762668706	5.32E-04	0.004439223
chr9	28863624	28863704	MIR876	ENSG00000215966.1	2.759423458	4.76E-05	5.82E-04
chr22	22239621	22240012	NA	ENSG00000225544.1	2.759198826	6.21E-04	0.005047789
chr7	27224137	27228912	HOXA11-AS	ENSG00000240990.9	2.756212551	2.11E-04	0.002043619
chr17	15607546	15608214	NA	ENSG00000233966.1	2.756012821	9.66E-04	0.007241249
chr22	16147979	16193004	AP000525.9	ENSG00000206195.6	2.754818579	4.78E-06	8.13E-05
chr18	67372214	67392211	RP11-543H23.2	ENSG00000266840.1	2.754794362	1.04E-05	1.57E-04
chr2	207471221	207474536	AC010731.2	ENSG00000228577.1	2.754012524	2.25E-04	0.00215815
chr12	8789942	8815484	MFAP5	ENSG00000197614.10	2.750665238	1.82E-04	0.001798381
chr9	131206866	131208907	NA	ENSG00000228510.2	2.74817416	3.32E-06	5.91E-05
chr5	79348197	79379477	CTD-2201I18.1	ENSG00000249825.5	2.747920181	1.06E-04	0.001150543
chr7	124386051	124405681	GPR37	ENSG00000170775.2	2.747463276	2.11E-06	4.03E-05
chr20	31148895	31161690	RP11-410N8.3	ENSG00000233293.1	2.746057098	1.04E-07	2.92E-06
chr19	2164148	2232577	DOT1L	ENSG00000104885.17	2.745520847	8.89E-17	1.91E-14
chr10	93169037	93274586	HECTD2	ENSG00000165338.16	2.74499936	1.17E-16	2.44E-14
chr11	124609742	124617106	NRGN	ENSG00000154146.12	2.74340622	7.71E-10	3.97E-08
chr7	27139973	27142430	HOXA2	ENSG00000105996.6	2.742342161	4.24E-14	5.72E-12
chr4	43900979	43901368	NA	ENSG00000124399.4	2.742058172	6.09E-07	1.37E-05
chrX	99546642	99665271	PCDH19	ENSG00000165194.14	2.739203084	1.15E-06	2.37E-05
chr5	169780491	170163636	KCNIP1	ENSG00000182132.12	2.736676211	2.88E-06	5.24E-05
chr3	164388666	164403864	LINC01323	ENSG00000241636.1	2.721780406	3.70E-06	6.50E-05
chr9	23690102	23826335	ELAVL2	ENSG00000107105.14	2.721021525	2.09E-12	1.99E-10
chr6	26240561	26240976	HIST1H4F	ENSG00000198327.3	2.718801035	1.60E-16	3.20E-14
chr20	46285092	46415360	SULF2	ENSG00000196562.14	2.714869718	1.39E-05	2.02E-04
chr9	28148209	28149234	NA	ENSG00000229060.4	2.71173303	3.95E-05	4.92E-04
chr13	70274726	70682625	KLHL1	ENSG00000150361.11	2.710114177	1.84E-08	6.55E-07
chr4	187900644	187943127	RP11-217E13.1	ENSG00000249742.1	2.709854473	1.91E-06	3.69E-05
chr1	120904675	120905090	NA	ENSG00000213244.3	2.709336965	4.92E-06	8.33E-05
chr2	207308263	207485854	ADAM23	ENSG00000114948.12	2.707660186	4.37E-10	2.37E-08
chr22	31742763	31744705	LINC01521	ENSG00000213888.3	2.704373778	9.00E-09	3.51E-07
chr14	101454498	101454567	SNORD114-27	ENSG00000200636.1	2.70364939	0.001975462	0.013056244
chr14	101493122	101493201	MIR329-1	ENSG00000207761.1	2.703330514	7.94E-04	0.006194405
chr1	65613232	65697828	AK4	ENSG00000162433.14	2.70209256	5.27E-08	1.62E-06
chr1	240305970	240308689	NA	ENSG00000228818.1	2.69579439	2.07E-09	9.43E-08
chr1	209834709	209897470	RP1-28O10.1	ENSG00000227591.5	2.694470591	3.83E-12	3.43E-10
chr12	86349445	87232681	MGAT4C	ENSG00000182050.13	2.693932139	4.29E-09	1.79E-07
chr9	105281918	105419796	LINC00587	ENSG00000204250.3	2.691693561	2.99E-07	7.33E-06
chr1	156863490	156886226	PEAR1	ENSG00000187800.13	2.691494938	4.54E-06	7.80E-05
chr11	1874200	1913497	LSP1	ENSG00000130592.9	2.689887932	2.38E-14	3.36E-12
chrX	63946628	63946928	NA	ENSG00000236982.1	2.686651154	0.004249114	0.024159694
chr7	42000548	42277469	GLI3	ENSG00000106571.12	2.686463482	3.78E-08	1.21E-06
chr2	42158739	42160863	AC104654.2	ENSG00000234362.5	2.68532514	7.98E-05	9.07E-04
chr7	63929563	63931031	NA	ENSG00000228014.1	2.682173938	3.07E-06	5.54E-05
chr17	48614655	48616115	RP11-94C24.8	ENSG00000250286.1	2.679096288	3.29E-05	4.20E-04
chrY	24026223	24064214	RBMY1E	ENSG00000242389.7	2.677554348	0.004159036	0.023763314
chr17	20339650	20350562	NA	ENSG00000230528.7	2.676673651	1.83E-06	3.56E-05
chr8	97154558	97173020	GDF6	ENSG00000156466.9	2.67487349	2.44E-05	3.24E-04
chr14	105559946	105565341	RP11-44N21.1	ENSG00000257556.1	2.67377156	1.50E-09	7.14E-08
chr5	87803363	87986858	LINC00461	ENSG00000245526.8	2.673720746	7.86E-05	8.95E-04
chr3	196710761	196714429	NA	ENSG00000233487.6	2.667956084	4.82E-06	8.19E-05
chr14	32476108	32487891	RP11-187E13.2	ENSG00000258386.1	2.664593853	2.98E-05	3.86E-04
chr14	22924241	22924288	TRDJ4	ENSG00000211826.1	2.662353573	0.003010287	0.018338368
chr19	38701646	38720354	DPF1	ENSG00000011332.19	2.661902696	1.50E-06	3.00E-05
chr17	20278682	20280153	NA	ENSG00000214832.5	2.660461895	7.50E-04	0.005900599
chr3	191955826	192000886	FGF12-AS1	ENSG00000231383.2	2.657742932	2.54E-05	3.35E-04
chr12	569530	672675	B4GALNT3	ENSG00000139044.10	2.655560607	4.57E-05	5.61E-04
chr10	68685764	68859588	LRRTM3	ENSG00000198739.10	2.654980901	6.62E-06	1.06E-04
chr1	120876495	120905093	RP11-439A17.4	ENSG00000227193.2	2.651060029	1.43E-06	2.89E-05
chr19	3769087	3772219	RAX2	ENSG00000173976.15	2.648715736	4.92E-06	8.33E-05
chr11	215458	236931	SIRT3	ENSG00000142082.14	2.638616668	4.62E-22	2.01E-19
chr14	23825611	23834961	EFS	ENSG00000100842.12	2.638481779	1.25E-14	1.88E-12
chr17	55333212	55762046	MSI2	ENSG00000153944.10	2.636299922	2.22E-13	2.55E-11
chr20	57393281	57393368	MIR298	ENSG00000216031.1	2.631108429	6.96E-04	0.005542043
chr7	102792454	102792772	NA	ENSG00000236848.2	2.630135998	1.78E-04	0.001768884
chr2	200322423	200341658	SATB2-AS1	ENSG00000225953.2	2.629958337	8.65E-08	2.51E-06
chrX	84499038	84528368	ZNF711	ENSG00000147180.16	2.627726468	7.78E-11	5.12E-09
chr8	7189909	7191501	USP17L1	ENSG00000230549.3	2.623257773	2.79E-05	3.64E-04
chr18	67150863	67285930	RP11-465I4.2	ENSG00000265643.1	2.619641683	6.18E-07	1.38E-05
chr2	176986339	177001826	HOXD-AS2	ENSG00000237380.6	2.61853534	4.64E-08	1.45E-06
chr12	114845996	114850636	TBX5-AS1	ENSG00000255399.3	2.613725751	2.06E-06	3.94E-05
chr7	119913722	120390385	KCND2	ENSG00000184408.9	2.610313798	2.40E-07	6.07E-06
chr1	156785432	156851642	NTRK1	ENSG00000198400.11	2.610009548	1.51E-07	4.05E-06
chr4	85413140	85419603	NKX6-1	ENSG00000163623.9	2.60969669	4.87E-04	0.004130922
chr1	71861623	72748417	NEGR1	ENSG00000172260.13	2.60831666	2.52E-12	2.35E-10
chr14	101361107	101402336	MEG8	ENSG00000258399.6	2.605090429	1.24E-04	0.001312628
chr14	102027688	102029789	DIO3	ENSG00000197406.7	2.603236042	3.58E-06	6.32E-05
chr12	26272959	26278060	BHLHE41	ENSG00000123095.5	2.60307037	4.57E-07	1.07E-05
chr6	74403626	74405854	RP11-553A21.3	ENSG00000231652.2	2.600470636	2.18E-04	0.002106924
chr17	55678217	55685773	RP11-118E18.4	ENSG00000263499.1	2.599319656	6.87E-10	3.55E-08
chr3	112929850	113006306	BOC	ENSG00000144857.14	2.599215139	1.26E-07	3.48E-06
chr3	177159709	177470093	LINC00578	ENSG00000228221.5	2.598280609	2.07E-05	2.84E-04
chr1	209757062	209787283	CAMK1G	ENSG00000008118.9	2.595478492	9.50E-11	6.05E-09
chr8	12029711	12036084	NA	ENSG00000205879.4	2.594647225	6.15E-06	1.00E-04
chr14	101458256	101458327	SNORD114-30	ENSG00000201318.1	2.594507172	0.001059459	0.007806993
chr9	66836662	66836791	NA	ENSG00000276868.1	2.58768182	2.83E-06	5.17E-05
chr19	56950694	56989434	ZNF667	ENSG00000198046.11	2.586702856	2.41E-12	2.26E-10
chr10	132890654	133109984	TCERG1L	ENSG00000176769.9	2.584791394	5.47E-05	6.57E-04
chr3	62355356	62359999	FEZF2	ENSG00000153266.12	2.581957715	1.79E-06	3.48E-05
chr19	51273721	51274989	GPR32	ENSG00000142511.4	2.577955305	1.61E-04	0.001626385
chr14	22733632	22734147	NA	ENSG00000259068.1	2.577761468	0.001892735	0.012599978
chr22	23263562	23263607	IGLJ7	ENSG00000211684.2	2.577121087	0.004821619	0.026743275
chr11	89864683	89926062	NAALAD2	ENSG00000077616.10	2.576618242	1.93E-14	2.77E-12
chr11	89602450	89609185	TRIM64B	ENSG00000189253.7	2.574961606	6.26E-05	7.35E-04
chr11	6280966	6293357	CCKBR	ENSG00000110148.9	2.570269722	3.76E-05	4.72E-04
chr20	25936448	25949924	RP4-760C5.5	ENSG00000226203.1	2.570235456	3.41E-05	4.32E-04
chr5	91378414	91815133	RP11-348J24.2	ENSG00000250049.5	2.569927359	4.06E-06	7.03E-05
chr18	18822203	19105378	GREB1L	ENSG00000141449.14	2.569700525	1.12E-11	9.10E-10
chr5	169801675	169816681	KCNMB1	ENSG00000145936.8	2.569505747	2.01E-04	0.001957961
chr20	21376005	21378666	NKX2-4	ENSG00000125816.4	2.568749974	0.005704522	0.03045267
chr9	77567884	77611209	C9orf41-AS1	ENSG00000203321.2	2.568542778	2.02E-06	3.87E-05
chr1	148928322	148951595	RP11-14N7.2	ENSG00000232527.3	2.568246424	5.13E-07	1.18E-05
chr1	202995626	203047868	PPFIA4	ENSG00000143847.15	2.567113596	2.11E-08	7.37E-07
chr2	63277192	63284971	OTX1	ENSG00000115507.9	2.564657648	8.79E-06	1.36E-04
chr1	203148059	203155877	CHI3L1	ENSG00000133048.12	2.563679986	1.36E-06	2.77E-05
chr16	67040575	67043384	RP11-361L15.5	ENSG00000280334.1	2.563625328	1.92E-07	4.98E-06
chr4	47708389	47709004	NA	ENSG00000242262.1	2.562963286	2.66E-04	0.002483392
chr22	17517460	17541715	CECR7	ENSG00000237438.6	2.562201112	6.01E-07	1.36E-05
chr12	6930711	6939136	GPR162	ENSG00000250510.7	2.560198902	1.74E-11	1.32E-09
chr2	239756673	239832239	TWIST2	ENSG00000233608.3	2.558847788	2.29E-05	3.07E-04
chr20	60292562	60294804	RP11-429E11.3	ENSG00000179253.3	2.558720994	4.70E-04	0.004019723
chr2	43454349	43455994	LINC01126	ENSG00000279873.2	2.557640203	4.55E-06	7.82E-05
chr19	56997292	57005649	NA	ENSG00000276578.1	2.557399	6.01E-04	0.004913127
chr12	18891035	18892121	CAPZA3	ENSG00000177938.4	2.557156541	0.001030626	0.007625021
chr3	15919554	15921078	NA	ENSG00000224728.1	2.55480292	1.89E-10	1.13E-08
chr2	220163724	220168852	AC114803.3	ENSG00000230432.1	2.554110107	4.25E-05	5.24E-04
chr5	170736288	170739138	TLX3	ENSG00000164438.5	2.553495469	0.002811717	0.017368809
chr8	38243725	38267045	LETM2	ENSG00000165046.12	2.55343676	1.45E-09	6.91E-08
chr5	149980642	150038782	SYNPO	ENSG00000171992.12	2.553395118	5.02E-08	1.55E-06
chr17	72209653	72258159	TTYH2	ENSG00000141540.10	2.551685705	1.15E-11	9.25E-10
chr19	22361893	22379753	ZNF676	ENSG00000196109.6	2.551607219	2.01E-05	2.78E-04
chr4	66535679	66563747	EPHA5-AS1	ENSG00000250846.6	2.551033502	4.72E-06	8.05E-05
chr6	31105313	31107127	PSORS1C2	ENSG00000204538.3	2.548559154	4.50E-04	0.00386394
chr12	54379629	54428672	RP11-834C11.12	ENSG00000273049.1	2.546528199	5.30E-04	0.004432264
chrX	135383122	135499047	ADGRG4	ENSG00000156920.10	2.543033665	2.28E-11	1.68E-09
chr21	38559967	38566227	TTC3-AS1	ENSG00000228677.1	2.542526425	1.56E-07	4.16E-06
chr3	147103833	147124647	ZIC4	ENSG00000174963.17	2.537374906	6.15E-06	1.00E-04
chr2	66653867	66660602	MEIS1-AS3	ENSG00000226819.1	2.53492488	2.04E-04	0.001979905
chrX	19007427	19140755	ADGRG2	ENSG00000173698.17	2.532340107	8.16E-07	1.76E-05
chr9	70865385	70866572	RP11-561O23.9	ENSG00000279706.1	2.532338118	2.00E-04	0.001951601
chr2	191318818	191319247	RP11-647K16.1	ENSG00000272979.1	2.530185754	1.24E-04	0.001311469
chrX	115033604	115085422	DANT2	ENSG00000235244.3	2.525151579	4.99E-06	8.41E-05
chr22	42372276	42394225	3-Sep	ENSG00000100167.19	2.524969954	2.00E-06	3.84E-05
chr22	18062923	18071958	AC004019.13	ENSG00000236754.5	2.524172217	1.42E-06	2.88E-05
chr12	8373856	8380214	FAM90A1	ENSG00000171847.10	2.521921902	6.11E-16	1.14E-13
chr2	74652963	74669549	RTKN	ENSG00000114993.15	2.521100113	5.64E-18	1.38E-15
chr12	19282686	19529334	PLEKHA5	ENSG00000052126.14	2.520094327	5.10E-12	4.41E-10
chr11	18993293	18994250	NA	ENSG00000254720.1	2.517915477	8.49E-04	0.00654026
chr5	5140443	5320417	ADAMTS16	ENSG00000145536.15	2.517384689	1.01E-08	3.87E-07
chr9	46843638	46846025	RP11-211N8.2	ENSG00000226007.2	2.517244633	0.001453502	0.010126292
chr15	65337708	65345734	SLC51B	ENSG00000186198.3	2.515103826	5.04E-07	1.17E-05
chr1	20487746	20503917	PLA2G2C	ENSG00000187980.6	2.513548821	6.01E-04	0.004913127
chr12	18511377	18511901	NA	ENSG00000255892.1	2.513534223	3.76E-04	0.003339666
chr2	232424614	232425075	NA	ENSG00000231494.1	2.513218834	4.18E-06	7.23E-05
chr16	29882480	29910868	SEZ6L2	ENSG00000174938.14	2.512892825	1.32E-08	4.90E-07
chr5	38258511	38465123	EGFLAM	ENSG00000164318.17	2.512057995	2.17E-08	7.53E-07
chr18	67068291	67516323	DOK6	ENSG00000206052.10	2.511872484	1.24E-10	7.75E-09
chr17	48609904	48621111	EPN3	ENSG00000049283.17	2.509531555	1.50E-15	2.56E-13
chr1	228595641	228604562	TRIM17	ENSG00000162931.11	2.506040432	3.21E-12	2.94E-10
chr13	94047230	94048108	NA	ENSG00000235784.2	2.502846178	2.03E-05	2.80E-04
chr22	16157079	16172700	NA	ENSG00000232775.2	2.498068424	6.14E-05	7.24E-04
chrX	133733487	133740284	RP11-308B5.2	ENSG00000235813.1	2.493698039	3.12E-04	0.002846697
chr3	116078871	116088937	LSAMP-AS1	ENSG00000240922.1	2.488682118	7.51E-05	8.61E-04
chr6	43044006	43129457	PTK7	ENSG00000112655.15	2.488604689	2.33E-08	8.02E-07
chrX	48634408	48635385	NA	ENSG00000233585.1	2.485815585	4.25E-04	0.003690321
chr10	21802407	21815297	SKIDA1	ENSG00000180592.16	2.485196807	1.16E-08	4.36E-07
chr14	101347344	101347457	MIR431	ENSG00000208001.1	2.485162432	0.005666363	0.030305839
chr1	6673745	6684093	PHF13	ENSG00000116273.5	2.485039533	5.12E-16	9.77E-14
chr6	33835283	33864691	LINC01016	ENSG00000249346.6	2.483151362	3.57E-05	4.49E-04
chr8	111621470	111644623	RP11-238I10.1	ENSG00000253122.1	2.482301759	7.14E-04	0.005668831
chr3	175436019	175436458	NA	ENSG00000214192.3	2.481466146	1.06E-04	0.001150543
chr19	46268043	46273064	AC074212.5	ENSG00000259605.3	2.48011263	1.04E-11	8.56E-10
chrX	73952684	74145320	KIAA2022	ENSG00000050030.13	2.479413419	9.38E-16	1.69E-13
chr11	102617699	102707497	NA	ENSG00000255282.6	2.478481966	5.03E-07	1.17E-05
chr16	49521435	49891830	ZNF423	ENSG00000102935.11	2.471127044	2.82E-06	5.16E-05
chr3	186935073	187009810	MASP1	ENSG00000127241.16	2.469871323	3.91E-06	6.82E-05
chr7	9765870	9767901	NA	ENSG00000197320.5	2.469365807	3.16E-05	4.06E-04
chr19	23158270	23185978	ZNF728	ENSG00000269067.1	2.468071495	1.68E-10	1.02E-08
chr21	38445526	38575413	TTC3	ENSG00000182670.13	2.467056649	8.07E-07	1.75E-05
chr4	119114560	119115906	NA	ENSG00000251463.2	2.46466444	1.17E-04	0.001244768
chr5	7707915	7749879	RP11-711G10.1	ENSG00000250761.2	2.456062249	7.59E-07	1.65E-05
chr9	131939050	131972827	RP11-247A12.2	ENSG00000204055.4	2.455944149	6.93E-06	1.11E-04
chr5	134363425	134370503	PITX1	ENSG00000069011.15	2.455875092	5.31E-05	6.40E-04
chr2	71127720	71160576	VAX2	ENSG00000116035.2	2.453039091	1.16E-05	1.72E-04
chr8	145486055	145515082	BOP1	ENSG00000170727.7	2.451069569	5.93E-08	1.79E-06
chr2	154728426	155310361	GALNT13	ENSG00000144278.14	2.449948778	1.43E-05	2.07E-04
chr4	135117488	135122903	PABPC4L	ENSG00000254535.3	2.448763207	1.67E-11	1.28E-09
chr14	22928090	22928148	TRDJ3	ENSG00000211828.1	2.446747571	0.008679464	0.042564745
chr19	55823397	55823863	CTD-2105E13.14	ENSG00000268729.1	2.446344004	1.71E-06	3.35E-05
chr19	59011872	59012504	CTD-2619J13.27	ENSG00000273901.1	2.445717533	1.79E-04	0.001776748
chr18	77794346	77854968	RP11-795F19.5	ENSG00000267127.6	2.443816539	1.06E-05	1.59E-04
chr7	149588280	149606793	NA	ENSG00000224016.2	2.440582864	1.00E-05	1.52E-04
chr19	2212028	2215564	AC004490.1	ENSG00000267122.1	2.4397126	1.73E-18	4.63E-16
chr1	23189652	23189719	MIR4253	ENSG00000264014.1	2.439246722	0.003719688	0.021777993
chr1	203113822	203121707	RP11-335O13.8	ENSG00000224671.2	2.438423057	7.72E-06	1.21E-04
chr8	145317003	145331153	KM-PA-2	ENSG00000204775.4	2.437220378	1.09E-07	3.05E-06
chr1	41827594	41849262	FOXO6	ENSG00000204060.5	2.436712981	1.15E-09	5.65E-08
chr22	17126585	17127471	NA	ENSG00000249288.1	2.436261593	2.80E-04	0.002593907
chr12	64215801	64217675	NA	ENSG00000255642.1	2.435782727	2.98E-07	7.30E-06
chr8	103661007	103668130	KLF10	ENSG00000155090.14	2.435562985	4.34E-06	7.49E-05
chr4	66185281	66536213	EPHA5	ENSG00000145242.13	2.43527491	2.61E-07	6.53E-06
chr6	85397069	85474237	TBX18	ENSG00000112837.16	2.433325889	9.05E-05	0.001007786
chr8	111346972	111361836	RP11-211F2.1	ENSG00000253956.1	2.433218885	4.79E-04	0.004069009
chr3	123798870	124445172	KALRN	ENSG00000160145.15	2.432141415	4.20E-08	1.33E-06
chr9	21967752	21995300	CDKN2A	ENSG00000147889.16	2.431758467	1.68E-14	2.45E-12
chr6	26501449	26510650	BTN1A1	ENSG00000124557.12	2.43013868	9.10E-12	7.53E-10
chr8	114388898	114389456	NA	ENSG00000227514.3	2.429708142	0.005463671	0.029453365
chr19	37742814	37756437	LINC01535	ENSG00000226686.7	2.428754231	2.12E-08	7.40E-07
chr4	135680554	135738444	CTD-2012I17.1	ENSG00000249000.1	2.42750374	5.97E-05	7.06E-04
chr19	46268043	46272484	SIX5	ENSG00000177045.7	2.425563202	4.04E-11	2.83E-09
chr1	228595082	228597395	RP11-245P10.4	ENSG00000231563.1	2.424455401	2.29E-11	1.68E-09
chr9	77595936	77643339	CARNMT1	ENSG00000156017.12	2.420168272	2.03E-08	7.13E-07
chr22	17640274	17646335	CECR5-AS1	ENSG00000185837.3	2.419983589	2.54E-05	3.35E-04
chr3	169482308	169482848	TERC	ENSG00000270141.3	2.418067624	8.10E-19	2.23E-16
chr1	225083964	225586994	DNAH14	ENSG00000185842.14	2.416979829	1.58E-13	1.85E-11
chr4	8356817	8360065	RP11-774O3.3	ENSG00000251615.3	2.41472541	2.57E-05	3.38E-04
chr12	102590237	102591623	PMCH	ENSG00000183395.4	2.41385195	7.39E-04	0.005834988
chr9	66458144	66458262	RNA5SP283	ENSG00000202474.1	2.40820838	8.05E-04	0.006266999
chr20	62958771	62959325	NA	ENSG00000274727.1	2.406767368	0.007236935	0.036865715
chr5	102594403	102614361	C5orf30	ENSG00000181751.9	2.404798973	3.19E-06	5.73E-05
chrX	100474758	100519486	DRP2	ENSG00000102385.12	2.403699102	2.32E-05	3.11E-04
chr3	49591922	49708978	BSN	ENSG00000164061.4	2.402417242	1.38E-08	5.07E-07
chr5	150883654	150948505	FAT2	ENSG00000086570.12	2.401557558	2.17E-14	3.10E-12
chr9	131938086	131939854	RP11-247A12.8	ENSG00000268050.2	2.400632079	9.96E-06	1.51E-04
chr4	148379876	148380473	NA	ENSG00000249004.1	2.400153428	2.53E-04	0.002373637
chr9	66493572	66494196	NA	ENSG00000229422.1	2.397650333	2.52E-04	0.002369137
chr8	11534468	11617511	GATA4	ENSG00000136574.17	2.395285207	7.50E-04	0.005896655
chr9	68397878	68409893	RP11-764K9.1	ENSG00000225411.2	2.393882678	9.94E-05	0.001089415
chr11	125820011	125826214	RP11-680F20.6	ENSG00000254967.6	2.391085411	0.001155607	0.008373468
chr5	26669820	26670098	NA	ENSG00000248426.1	2.384032301	0.00105227	0.007770453
chr9	34665662	34681295	RP11-195F19.9	ENSG00000230074.1	2.383482442	2.48E-07	6.24E-06
chr11	5410629	5411609	OR51M1	ENSG00000184698.4	2.383469588	8.81E-04	0.00672696
chr12	147073	149350	FAM138D	ENSG00000206114.5	2.382987491	4.97E-04	0.004203722
chr1	200380928	200447421	RP11-469A15.2	ENSG00000230623.3	2.382817409	1.73E-04	0.001726928
chr21	14982179	15013906	POTED	ENSG00000166351.10	2.382334327	0.007827258	0.039297053
chr5	177046060	177099210	NA	ENSG00000246596.6	2.379226248	3.54E-06	6.25E-05
chr9	21802635	22032985	RP11-145E5.5	ENSG00000264545.1	2.378643713	3.21E-14	4.37E-12
chr11	66081958	66084515	CD248	ENSG00000174807.3	2.378036095	2.55E-10	1.47E-08
chr10	104162374	104181296	PSD	ENSG00000059915.16	2.375681364	1.46E-10	9.06E-09
chr11	66080324	66086708	RP11-867G23.13	ENSG00000254458.1	2.375629665	2.43E-10	1.42E-08
chr5	28926923	28927130	NA	ENSG00000162685.6	2.371379773	0.001010229	0.007503449
chr4	146601356	146692184	C4orf51	ENSG00000237136.6	2.370302342	9.16E-09	3.56E-07
chr9	102293978	102299206	RP11-547C13.1	ENSG00000234860.1	2.3695257	8.92E-04	0.006791951
chr1	176432307	176814741	PAPPA2	ENSG00000116183.10	2.369373148	1.02E-05	1.54E-04
chr8	12283123	12293852	FAM86B2	ENSG00000145002.12	2.369168612	5.84E-08	1.76E-06
chr1	151104161	151119140	SEMA6C	ENSG00000143434.15	2.36876347	5.54E-15	8.75E-13
chr1	120202421	120286838	PHGDH	ENSG00000092621.11	2.367917741	1.13E-13	1.38E-11
chr2	233344537	233352538	ECEL1	ENSG00000171551.11	2.367785181	8.20E-04	0.006358615
chr12	26274924	26452223	SSPN	ENSG00000123096.11	2.367450807	1.13E-06	2.34E-05
chr14	22974096	22974154	TRAJ36	ENSG00000276699.1	2.367294215	0.005332488	0.028930618
chr20	1868774	1875020	RP5-858L17.1	ENSG00000276649.1	2.366660098	3.76E-08	1.21E-06
chr15	31767601	32162992	OTUD7A	ENSG00000169918.9	2.365108423	5.38E-14	7.16E-12
chr17	79890274	79890934	RP11-498C9.13	ENSG00000263585.1	2.361975343	0.0028146	0.01737632
chr3	168576447	168576918	NA	ENSG00000231688.1	2.361642672	9.22E-04	0.006974487
chr6	26017313	26017960	HIST1H1A	ENSG00000124610.4	2.36132804	2.60E-06	4.82E-05
chrX	64770778	64772301	NA	ENSG00000227942.1	2.356050108	0.002622424	0.016406798
chr2	186821314	186821790	NA	ENSG00000224019.1	2.355615612	2.42E-05	3.22E-04
chrY	14077914	14108092	NA	ENSG00000235649.2	2.355229599	3.00E-05	3.88E-04
chr6	33387847	33425318	SYNGAP1	ENSG00000197283.12	2.352231514	1.68E-11	1.28E-09
chr9	46685429	46688137	RP11-111F5.4	ENSG00000204802.3	2.350746078	0.002654358	0.016570143
chr15	43920701	43960316	CATSPER2	ENSG00000166762.16	2.350350955	1.24E-08	4.63E-07
chr2	76974845	77820445	LRRTM4	ENSG00000176204.13	2.350312142	8.73E-07	1.87E-05
chrX	21672808	21676448	KLHL34	ENSG00000185915.5	2.348859052	2.10E-05	2.87E-04
chr17	46618256	46622351	HOXB2	ENSG00000173917.10	2.348358288	2.05E-10	1.22E-08
chrX	33744625	33960397	RP11-305F18.1	ENSG00000233928.5	2.34816062	1.59E-04	0.001610109
chr7	81575760	82073114	CACNA2D1	ENSG00000153956.15	2.3475538	1.56E-13	1.85E-11
chr12	43086018	43110921	RP11-25I15.3	ENSG00000257114.2	2.347450657	1.77E-04	0.00175381
chr5	1963723	1967268	RP11-259O2.2	ENSG00000248597.1	2.347420791	7.05E-05	8.17E-04
chr5	128836054	129241610	CTC-575N7.1	ENSG00000251680.5	2.346014998	3.62E-09	1.54E-07
chr7	24612887	24733812	MPP6	ENSG00000105926.15	2.340753816	1.95E-07	5.06E-06
chr19	708939	748329	PALM	ENSG00000099864.17	2.340612412	2.71E-09	1.20E-07
chr2	218843430	218857338	AC010136.2	ENSG00000223923.1	2.33583856	2.00E-07	5.17E-06
chr14	101455467	101455538	SNORD114-28	ENSG00000200480.1	2.334276545	1.48E-05	2.12E-04
chr6	159586931	159591039	RP11-13P5.2	ENSG00000233682.3	2.334136036	4.36E-05	5.36E-04
chr3	85849137	85877200	CADM2-AS2	ENSG00000241648.1	2.333615418	4.17E-04	0.003637473
chrX	123509753	124097666	TENM1	ENSG00000009694.13	2.333133762	1.84E-07	4.82E-06
chr19	37756841	37762420	CTD-3220F14.1	ENSG00000267605.5	2.33214575	1.84E-04	0.001817382
chr9	116917840	117074791	COL27A1	ENSG00000196739.14	2.331302731	8.91E-15	1.39E-12
chr1	72740235	72740842	NA	ENSG00000233994.2	2.329889911	2.41E-04	0.002282512
chr4	44175926	44450824	KCTD8	ENSG00000183783.6	2.328136208	8.37E-07	1.80E-05
chr11	5372738	5373676	OR51B6	ENSG00000176239.7	2.327232268	1.17E-04	0.001246219
chr5	55147207	55218681	IL31RA	ENSG00000164509.13	2.326711361	6.92E-06	1.11E-04
chr19	2249308	2252072	AMH	ENSG00000104899.5	2.325183629	1.31E-13	1.58E-11
chr3	48599160	48601206	UCN2	ENSG00000145040.3	2.324683487	0.004949027	0.027309549
chr10	72972327	73062621	UNC5B	ENSG00000107731.12	2.321328954	1.50E-06	3.00E-05
chr10	8092413	8095447	GATA3-AS1	ENSG00000197308.8	2.319898109	0.005199438	0.028366175
chr8	7199348	7200464	NA	ENSG00000235778.1	2.318736681	0.002912823	0.017869887
chr10	72976981	72977985	UNC5B-AS1	ENSG00000237512.6	2.318730137	1.28E-04	0.001343112
chr12	102457133	102468598	RP11-554E23.4	ENSG00000257222.1	2.31843082	3.87E-05	4.83E-04
chr13	102363154	103054807	FGF14	ENSG00000102466.15	2.318385617	7.01E-06	1.12E-04
chr7	40146887	40147053	NA	ENSG00000273444.1	2.317941537	5.75E-04	0.004734606
chr12	69864129	69973569	FRS2	ENSG00000166225.8	2.31743426	1.57E-06	3.11E-05
chr21	9927021	9927224	NA	ENSG00000279381.1	2.316580813	2.18E-04	0.002107836
chrX	6451659	6453159	VCX3A	ENSG00000169059.12	2.315796514	0.006070642	0.031981522
chr1	40915774	40929390	ZFP69B	ENSG00000187801.14	2.31572772	2.73E-15	4.55E-13
chr5	138726281	138731402	PROB1	ENSG00000228672.3	2.312338441	1.37E-14	2.02E-12
chr19	7030588	7033022	MBD3L5	ENSG00000237247.5	2.312133113	0.006876386	0.035345552
chr1	95583479	95712781	TMEM56-RWDD3	ENSG00000271092.5	2.308831113	5.28E-08	1.62E-06
chr20	25731854	25733397	RP13-401N8.1	ENSG00000226465.1	2.305097001	0.003487579	0.020693983
chr2	88469814	88486155	THNSL2	ENSG00000144115.16	2.303110298	8.53E-15	1.33E-12
chr9	66473375	66473673	NA	ENSG00000203438.1	2.30059514	0.002486806	0.015705933
chr14	51441980	51562779	TRIM9	ENSG00000100505.13	2.298080617	2.43E-07	6.13E-06
chr9	27948076	28670284	LINGO2	ENSG00000174482.10	2.297448999	2.55E-05	3.36E-04
chr12	42550906	42632151	YAF2	ENSG00000015153.14	2.295819469	3.68E-08	1.19E-06
chr14	75340387	75340957	NA	ENSG00000258587.1	2.295389243	0.003424453	0.020373957
chr11	27352374	27385415	CCDC34	ENSG00000109881.16	2.294288719	5.45E-07	1.25E-05
chr15	26788693	27184686	GABRB3	ENSG00000166206.13	2.292710639	6.30E-06	1.02E-04
chr12	58013310	58019934	SLC26A10	ENSG00000135502.16	2.292694945	1.18E-07	3.29E-06
chr15	43825660	43882451	PPIP5K1	ENSG00000168781.21	2.292279784	1.81E-07	4.77E-06
chr1	117910071	118071494	MAN1A2	ENSG00000198162.12	2.291788412	6.49E-06	1.05E-04
chr17	44320972	44322410	NA	ENSG00000262500.1	2.287299595	0.007224209	0.036824868
chr1	228581991	228584668	RP11-245P10.8	ENSG00000270094.1	2.287187808	1.27E-10	7.91E-09
chr4	13542454	13546674	NKX3-2	ENSG00000109705.7	2.286020765	0.005849615	0.031005715
chr12	52211683	52213934	RP11-923I11.6	ENSG00000261586.2	2.28519957	3.18E-07	7.74E-06
chr8	1244294	1250766	CTD-2281E23.1	ENSG00000275427.1	2.285171617	0.001268343	0.00905612
chr9	79164198	79164687	NA	ENSG00000219149.4	2.284366595	4.21E-06	7.28E-05
chr5	170066162	170108441	CTC-265N9.1	ENSG00000253591.1	2.283589694	9.42E-04	0.007090486
chr12	20514666	20523196	RP11-284H19.1	ENSG00000256879.1	2.283418194	1.62E-07	4.33E-06
chr7	153752670	153756646	AC006019.3	ENSG00000203335.4	2.283197933	4.78E-04	0.004068529
chr9	102117619	102139522	NAMA	ENSG00000271086.5	2.281554254	7.10E-06	1.13E-04
chr6	33405140	33422230	XXbac-BPG294E21.9	ENSG00000274259.2	2.278770525	4.47E-12	3.91E-10
chr8	98881068	99048944	MATN2	ENSG00000132561.13	2.275932867	3.68E-05	4.62E-04
chr2	202899310	202903168	FZD7	ENSG00000155760.2	2.275356059	2.43E-07	6.13E-06
chr5	97073598	97074617	NA	ENSG00000251193.1	2.274492572	4.02E-04	0.003529655
chr1	93656297	93656617	NA	ENSG00000237003.1	2.26776461	1.13E-04	0.001214235
chr20	31097762	31108088	RP5-1184F4.7	ENSG00000277301.1	2.267420222	4.14E-05	5.12E-04
chr1	165738166	165744413	RP11-466F5.8	ENSG00000224358.1	2.267139632	0.001225974	0.008807872
chr20	45092541	45093763	NA	ENSG00000225849.1	2.265647981	2.24E-05	3.02E-04
chr17	46799081	46799884	PRAC1	ENSG00000159182.4	2.264296218	0.010077461	0.047925765
chr15	100510420	100514215	CTD-3076O17.1	ENSG00000254744.3	2.262986584	1.45E-04	0.001489139
chr5	26711660	26750106	CTD-2533K21.4	ENSG00000251033.1	2.258221419	0.002550797	0.016032407
chr5	139227875	139235974	CTB-35F21.4	ENSG00000250692.1	2.254365083	2.74E-10	1.58E-08
chr14	85994943	85995730	RP11-497E19.2	ENSG00000258945.1	2.253391053	0.001616913	0.011096723
chr7	149587828	149588505	RP11-728K20.3	ENSG00000273011.1	2.251783884	1.17E-04	0.001246219
chr1	85464830	85598821	WDR63	ENSG00000162643.12	2.251117727	3.03E-06	5.49E-05
chr9	45737473	45738490	NA	ENSG00000231517.2	2.249729968	0.004852445	0.026880898
chr11	83354645	83436433	RP11-160H12.2	ENSG00000255311.5	2.248095017	3.98E-08	1.27E-06
chr2	220154345	220174370	PTPRN	ENSG00000054356.13	2.242589898	1.29E-05	1.89E-04
chr14	23594504	23652883	SLC7A8	ENSG00000092068.18	2.242361103	3.28E-13	3.63E-11
chr8	37553269	37557539	ZNF703	ENSG00000183779.6	2.242344736	1.22E-08	4.57E-07
chrX	107683074	107940775	COL4A5	ENSG00000188153.12	2.236875025	7.81E-11	5.12E-09
chr16	85475029	85475098	AC092377.1	ENSG00000264203.1	2.235366022	0.002509171	0.015812075
chr6	144261437	144385736	PLAGL1	ENSG00000118495.18	2.233115688	2.15E-08	7.47E-07
chr11	47611216	47616211	C1QTNF4	ENSG00000172247.3	2.232857549	1.24E-05	1.83E-04
chr1	237144639	237145008	NA	ENSG00000237991.3	2.229249497	0.002244905	0.014470249
chr9	46687462	46746500	NA	ENSG00000227449.8	2.228959523	0.002328357	0.014870436
chr1	38265392	38266551	RP11-109P14.9	ENSG00000233728.1	2.228759857	6.32E-05	7.41E-04
chr11	113276043	113282839	RP11-159N11.3	ENSG00000256757.1	2.228521345	0.001051521	0.00776676
chrX	54946895	54957864	TRO	ENSG00000067445.20	2.228414236	6.10E-07	1.37E-05
chr22	51017378	51039884	CHKB	ENSG00000100288.19	2.225999039	1.17E-04	0.001245856
chr15	93844645	93844876	NA	ENSG00000258971.1	2.225500505	0.00495743	0.027351096
chr4	5053169	5502725	STK32B	ENSG00000152953.12	2.225392693	1.72E-06	3.37E-05
chr2	162272605	162282381	TBR1	ENSG00000136535.14	2.223820803	8.78E-04	0.006707749
chr2	152214106	152236562	TNFAIP6	ENSG00000123610.4	2.222755248	1.98E-06	3.80E-05
chr13	93878865	93879570	RP11-632L2.2	ENSG00000278177.1	2.221383518	4.35E-04	0.003761117
chr15	32322691	32464722	CHRNA7	ENSG00000175344.16	2.219260668	1.24E-04	0.001308668
chr8	7152536	7155546	NA	ENSG00000233295.3	2.21923341	1.32E-08	4.90E-07
chr12	103203058	103218177	LINC00485	ENSG00000258169.1	2.216135137	0.001101978	0.008061422
chr19	40449146	40449587	NA	ENSG00000187534.6	2.215378487	8.28E-07	1.78E-05
chr14	61176246	61191066	SIX4	ENSG00000100625.8	2.213907492	2.95E-05	3.83E-04
chr16	67022492	67043661	CES4A	ENSG00000172824.14	2.213377324	2.75E-10	1.58E-08
chrX	51927919	51935364	MAGED4	ENSG00000154545.16	2.213271696	0.008370091	0.041378321
chr17	45771447	45789416	TBKBP1	ENSG00000198933.9	2.212979604	9.72E-11	6.18E-09
chr3	159943423	159946000	C3orf80	ENSG00000180044.4	2.212336209	5.77E-04	0.004752056
chr12	72647288	72668687	TRHDE-AS1	ENSG00000236333.3	2.210273984	1.95E-05	2.71E-04
chr12	50360977	50370922	AQP6	ENSG00000086159.12	2.209284925	2.23E-04	0.00214595
chr19	1852381	1853621	CTB-31O20.6	ENSG00000267125.2	2.209058335	3.28E-05	4.20E-04
chrX	102564274	102565974	BEX2	ENSG00000133134.11	2.208733299	4.12E-06	7.14E-05
chr8	82605842	82608409	SLC10A5	ENSG00000253598.1	2.207462287	3.90E-04	0.00344145
chr1	155247374	155259639	HCN3	ENSG00000143630.9	2.207237418	8.14E-11	5.31E-09
chrX	68380694	68385636	PJA1	ENSG00000181191.11	2.205607305	7.00E-10	3.61E-08
chr1	120906101	120915073	NA	ENSG00000223345.3	2.204800373	3.19E-04	0.002909296
chr8	76079939	76088891	RP11-697M17.2	ENSG00000253712.1	2.203520108	6.41E-04	0.005173511
chrX	154578066	154579111	NA	ENSG00000230578.3	2.203171863	0.001179779	0.008534781
chr9	107456703	107457743	OR13D1	ENSG00000179055.6	2.202827778	1.68E-04	0.001685635
chr7	11409984	11871824	THSD7A	ENSG00000005108.15	2.202690087	1.04E-08	3.97E-07
chr5	6686438	6707824	CTD-2044J15.1	ENSG00000248677.1	2.202013137	1.91E-05	2.66E-04
chr11	125646008	125648714	PATE2	ENSG00000196844.8	2.20107989	0.002626481	0.016428897
chr10	35894338	35897863	GJD4	ENSG00000177291.3	2.199072159	0.003766942	0.022005242
chr6	26044217	26044585	NA	ENSG00000234816.2	2.198650881	0.006212731	0.032582706
chr5	177038254	177046755	RP11-1277A3.1	ENSG00000247679.2	2.195591379	2.25E-04	0.00215815
chr11	102751222	102751576	NA	ENSG00000255469.1	2.195115393	0.00176339	0.011906114
chr17	41952725	41987079	MPP2	ENSG00000108852.14	2.194719585	1.53E-12	1.50E-10
chr4	174305852	174327531	SCRG1	ENSG00000164106.7	2.194489762	8.94E-05	9.97E-04
chrX	137696892	138304939	FGF13	ENSG00000129682.13	2.19233674	8.83E-07	1.88E-05
chr14	85990776	85996332	RP11-497E19.1	ENSG00000205562.2	2.191547266	9.72E-04	0.007278676
chr2	158383279	158485517	ACVR1C	ENSG00000123612.15	2.191471529	5.92E-09	2.39E-07
chr16	1487155	1489316	LA16c-312E8.4	ENSG00000279930.1	2.190615059	3.07E-05	3.96E-04
chr18	63417488	63557577	CDH7	ENSG00000081138.13	2.187652898	8.41E-04	0.006492887
chr19	58915605	58919851	CTD-2619J13.14	ENSG00000232098.3	2.184629105	1.16E-11	9.32E-10
chr5	126984736	126994322	CTXN3	ENSG00000205279.8	2.184528534	0.005395496	0.029181377
chr14	22975629	22975687	TRAJ35	ENSG00000211854.1	2.183652411	0.007210522	0.036767082
chr15	70927588	70929653	SALRNA2	ENSG00000280515.1	2.183559133	9.37E-04	0.007062253
chr15	82970479	82988374	NA	ENSG00000205275.2	2.181794279	0.001196224	0.008625822
chrX	21392536	21672813	CNKSR2	ENSG00000149970.14	2.180507676	1.51E-07	4.05E-06
chr10	67330096	67528593	LINC01515	ENSG00000228065.10	2.179295544	5.02E-04	0.004233714
chr19	1508374	1508962	CTB-25B13.9	ENSG00000267092.2	2.17853757	5.17E-04	0.004342305
chr3	195447753	195467994	MUC20	ENSG00000176945.16	2.178120471	0.007071826	0.03614232
chr6	107811162	107981371	SOBP	ENSG00000112320.11	2.177575347	1.62E-06	3.20E-05
chr7	74702428	74714647	NA	ENSG00000189011.9	2.176720337	0.00197999	0.013083407
chr2	237276203	237277745	RP11-785G17.1	ENSG00000270540.1	2.174674293	5.82E-04	0.004786234
chr16	85709804	85723679	GINS2	ENSG00000131153.8	2.174559898	1.53E-05	2.19E-04
chr14	61068864	61069251	NA	ENSG00000241354.2	2.172873359	5.02E-04	0.004236561
chr1	84543745	84704181	PRKACB	ENSG00000142875.19	2.17156218	5.39E-05	6.49E-04
chr7	89748714	89754914	NA	ENSG00000235436.10	2.171085159	0.001928128	0.012794753
chr2	237232790	237416185	IQCA1	ENSG00000132321.16	2.170314275	7.58E-09	2.99E-07
chr12	54536375	54541269	RP11-834C11.15	ENSG00000283073.1	2.169968966	4.73E-05	5.78E-04
chr15	93578503	93632433	RGMA	ENSG00000182175.13	2.169247099	8.14E-04	0.006322804
chr17	38504301	38506791	CTD-2267D19.1	ENSG00000278918.1	2.168783818	9.47E-06	1.45E-04
chr8	91818702	91871468	RP11-662G23.1	ENSG00000254251.1	2.16738511	0.001182026	0.008546069
chr1	203595689	203713209	ATP2B4	ENSG00000058668.14	2.164983496	4.68E-07	1.09E-05
chr19	13124476	13125325	CTC-239J10.1	ENSG00000267417.1	2.164903127	9.73E-04	0.007279021
chr20	2673524	2740754	EBF4	ENSG00000088881.20	2.164547257	4.96E-08	1.53E-06
chr2	71030289	71030558	NA	ENSG00000228034.1	2.164268939	4.21E-04	0.00366368
chr5	142712170	142712804	NA	ENSG00000231579.3	2.163972364	2.27E-06	4.28E-05
chrX	92929012	92967273	FAM133A	ENSG00000179083.6	2.163614136	0.005076364	0.027835482
chr12	6874682	6880118	PTMS	ENSG00000159335.15	2.160810156	5.62E-09	2.29E-07
chr12	26488797	26489883	RP11-612B6.2	ENSG00000256185.1	2.159069623	5.34E-04	0.004450263
chr13	67551564	67559908	PCDH9-AS3	ENSG00000225263.1	2.154551707	6.49E-04	0.005228885
chr12	40148823	40499891	SLC2A13	ENSG00000151229.12	2.153532695	1.12E-07	3.14E-06
chr4	166325219	166327502	NA	ENSG00000251596.1	2.152866953	2.28E-04	0.002178959
chr19	56988619	57012035	ZNF667-AS1	ENSG00000166770.10	2.152557041	2.07E-05	2.84E-04
chr6	92339633	92400146	CASC6	ENSG00000224944.1	2.151391798	4.16E-04	0.003633683
chr20	18485277	18485710	NA	ENSG00000214612.3	2.150124208	0.002165562	0.014051451
chr5	135364584	135399507	TGFBI	ENSG00000120708.16	2.150119738	6.75E-06	1.08E-04
chr3	99904668	99913035	TMEM30C	ENSG00000235156.4	2.146608626	0.002041341	0.01340388
chr18	31158579	31331156	ASXL3	ENSG00000141431.9	2.146549066	2.77E-06	5.09E-05
chr12	53604351	53626764	RARG	ENSG00000172819.16	2.146169904	9.99E-06	1.51E-04
chr5	132496130	132560105	CTB-49A3.2	ENSG00000248245.1	2.145934227	3.02E-08	1.01E-06
chr3	163719394	163720253	NA	ENSG00000214210.4	2.144644411	0.005278317	0.028702792
chr17	38599713	38613983	IGFBP4	ENSG00000141753.6	2.142394149	1.84E-07	4.82E-06
chr2	200134223	200335989	SATB2	ENSG00000119042.16	2.141717469	1.31E-09	6.34E-08
chr4	4861393	4865663	MSX1	ENSG00000163132.6	2.140461996	1.17E-04	0.001246429
chr14	33404139	34273382	NPAS3	ENSG00000151322.18	2.138904543	1.41E-09	6.75E-08
chr6	28962562	28973093	ZNF311	ENSG00000197935.6	2.137156218	0.001014254	0.007525252
chr12	77718421	77966055	RP1-34H18.1	ENSG00000231121.3	2.136102334	4.24E-04	0.003684752
chr4	123747863	123819391	FGF2	ENSG00000138685.12	2.13570982	3.98E-08	1.27E-06
chr1	1227756	1244989	ACAP3	ENSG00000131584.18	2.135429355	1.31E-14	1.96E-12
chr9	89559278	89562104	GAS1	ENSG00000180447.6	2.134361358	4.62E-08	1.44E-06
chr12	43373057	43390289	RP11-547C5.2	ENSG00000257373.1	2.133689249	8.76E-04	0.006690348
chr17	38465444	38513895	RARA	ENSG00000131759.17	2.131180174	2.38E-07	6.05E-06
chrX	86958343	86959203	NA	ENSG00000237506.3	2.130530916	0.006475165	0.033664832
chr2	166095912	166248820	SCN2A	ENSG00000136531.13	2.12986417	5.74E-08	1.74E-06
chr13	67565018	67576139	PCDH9-AS4	ENSG00000233840.1	2.129297601	0.001068216	0.00786593
chr2	238330063	238333919	AC112721.1	ENSG00000222022.1	2.127365748	0.00323319	0.019472579
chr1	71547007	71955659	ZRANB2-AS2	ENSG00000229956.10	2.126726342	8.79E-06	1.36E-04
chr19	7981030	7983982	TGFBR3L	ENSG00000260001.6	2.126660778	5.40E-04	0.004495152
chr5	55134629	55135853	NA	ENSG00000248854.1	2.125778505	4.49E-04	0.003858568
chr2	200190033	200194085	RP11-486F17.1	ENSG00000257045.1	2.124925202	5.44E-04	0.004517603
chr22	17134956	17156430	ANKRD62P1-PARP4P3	ENSG00000189295.13	2.123986008	2.44E-05	3.24E-04
chr2	162280843	162841792	SLC4A10	ENSG00000144290.16	2.123263104	1.71E-06	3.35E-05
chr7	149697841	149702213	RP11-728K20.2	ENSG00000260555.1	2.122209008	0.001131485	0.008231085
chr8	12272589	12275599	NA	ENSG00000251402.3	2.121482142	4.05E-04	0.003551108
chr20	45128269	45142198	ZNF334	ENSG00000198185.11	2.120418348	5.73E-07	1.30E-05
chr3	193994471	194005157	RP11-513G11.2	ENSG00000228271.1	2.118595376	2.58E-04	0.002412729
chr14	101340830	101340922	MIR337	ENSG00000199151.1	2.117819944	0.005203182	0.028381652
chr10	96932842	96932944	NA	ENSG00000274691.1	2.117556346	0.001642143	0.011232282
chr4	146678779	146859787	ZNF827	ENSG00000151612.15	2.117080028	3.38E-09	1.45E-07
chr12	20522179	20837315	PDE3A	ENSG00000172572.6	2.116742452	7.26E-05	8.38E-04
chr4	165878100	165880274	FAM218A	ENSG00000250486.3	2.116143735	0.001475087	0.010253837
chr22	29834572	29838444	RFPL1	ENSG00000128250.5	2.115843205	9.26E-04	0.00699295
chr6	35619595	35619722	SNORA40	ENSG00000212579.1	2.115360853	4.68E-04	0.004000489
chr20	32254304	32256331	ACTL10	ENSG00000182584.4	2.113421655	1.25E-06	2.55E-05
chr15	51706294	51791030	RP11-707P17.1	ENSG00000259678.1	2.113408117	6.70E-05	7.80E-04
chr3	18486516	18961893	SATB1-AS1	ENSG00000228956.8	2.112457003	1.09E-04	0.001175578
chr8	78311308	78449526	RP11-38H17.1	ENSG00000254366.6	2.112372741	7.24E-04	0.005730747
chr2	186648418	186664878	FSIP2-AS1	ENSG00000231646.5	2.112261137	9.10E-14	1.13E-11
chr22	46402496	46406657	CITF22-92A6.2	ENSG00000280424.1	2.111147952	8.13E-04	0.006313656
chr1	152184558	152196669	HRNR	ENSG00000197915.5	2.111032148	2.85E-05	3.72E-04
chr11	113775399	113817287	HTR3B	ENSG00000149305.6	2.110907016	3.15E-04	0.002867263
chr4	46392272	46435205	RP11-436F23.1	ENSG00000249330.1	2.109524295	1.18E-04	0.001249939
chr6	26021907	26022218	HIST1H4A	ENSG00000278637.1	2.10821248	1.68E-08	6.04E-07
chr11	78460295	78467525	RP11-673F18.1	ENSG00000254563.1	2.107764021	6.74E-04	0.005392653
chr2	237299717	237301031	IQCA1-AS1	ENSG00000232893.1	2.106821664	0.002016078	0.013271414
chr12	105196331	105352522	SLC41A2	ENSG00000136052.9	2.106547357	1.56E-10	9.55E-09
chr14	26912299	27066960	NOVA1	ENSG00000139910.19	2.106338991	2.56E-05	3.37E-04
chr8	92221722	92410380	SLC26A7	ENSG00000147606.8	2.10607666	1.26E-04	0.001326767
chr19	35615417	35633355	LGI4	ENSG00000153902.13	2.102639928	2.44E-04	0.002303648
chr15	43941321	43941478	NA	ENSG00000224677.1	2.102418417	3.21E-04	0.002921945
chr20	19193496	19194121	RP11-97N19.2	ENSG00000235996.1	2.102343272	0.002418943	0.015357932
chr22	38486134	38487566	CTA-228A9.3	ENSG00000272720.1	2.100837663	8.06E-04	0.006269076
chr19	58869365	58870969	CTD-2619J13.9	ENSG00000268049.1	2.100242445	1.71E-04	0.001710907
chr9	98268517	98269918	RP11-435O5.5	ENSG00000271155.1	2.100163964	5.47E-05	6.57E-04
chr6	93949738	94129265	EPHA7	ENSG00000135333.13	2.098952482	7.68E-04	0.006021706
chr13	93879095	95059655	GPC6	ENSG00000183098.10	2.098628849	2.10E-05	2.87E-04
chr7	20370325	20455377	ITGB8	ENSG00000105855.9	2.09761165	3.27E-06	5.84E-05
chr1	20510735	20512979	UBXN10-AS1	ENSG00000225986.1	2.096906895	0.002029027	0.01334543
chr19	1860249	1862018	CTB-31O20.8	ENSG00000267141.1	2.095719752	7.95E-04	0.006202548
chr1	45285516	45308735	PTCH2	ENSG00000117425.13	2.095475316	3.34E-06	5.95E-05
chr7	135710509	135769416	AC024084.1	ENSG00000230649.2	2.094188598	4.11E-04	0.003591641
chr1	146790828	146791942	NA	ENSG00000213226.4	2.094068731	0.005711743	0.030486017
chr21	36160098	37376965	RUNX1	ENSG00000159216.18	2.093774497	1.78E-08	6.37E-07
chr1	65437908	65468172	LINC01359	ENSG00000226891.7	2.090713777	1.37E-04	0.001419523
chr14	23305766	23318236	MMP14	ENSG00000157227.12	2.090425015	1.84E-07	4.82E-06
chr6	129250140	129251133	NA	ENSG00000220884.2	2.089857004	2.01E-05	2.78E-04
chr4	73146686	73434516	ADAMTS3	ENSG00000156140.8	2.0892103	8.84E-07	1.88E-05
chr17	42430583	42441243	FAM171A2	ENSG00000161682.14	2.089003783	1.57E-06	3.12E-05
chr8	54427731	54436491	RP11-400K9.4	ENSG00000237807.3	2.088593354	8.00E-04	0.006234125
chr6	26250423	26250833	HIST1H3F	ENSG00000277775.1	2.086704968	0.001571474	0.010832403
chr20	1784662	1798252	RP5-968J1.1	ENSG00000230839.1	2.086282227	5.68E-05	6.78E-04
chr11	125827795	125828547	RP11-680F20.12	ENSG00000264299.1	2.086120472	4.25E-04	0.003691548
chr10	90346510	90366733	LIPJ	ENSG00000204022.9	2.084551369	3.16E-06	5.70E-05
chr11	93268634	93268982	NA	ENSG00000234106.3	2.084212548	8.87E-05	9.91E-04
chr5	115140430	115152651	CDO1	ENSG00000129596.4	2.082768906	3.53E-06	6.23E-05
chr8	144077267	144077899	NA	ENSG00000253971.1	2.08082888	5.74E-06	9.45E-05
chr2	186603355	186698017	FSIP2	ENSG00000188738.9	2.080640723	6.47E-13	6.79E-11
chrX	117031776	117251303	KLHL13	ENSG00000003096.13	2.080430082	2.27E-07	5.78E-06
chr19	44527756	44529414	AC067968.3	ENSG00000267144.1	2.080192994	0.00946337	0.04552428
chr15	65345675	65369028	RASL12	ENSG00000103710.10	2.079649385	1.54E-05	2.20E-04
chr14	101489662	101489757	MIR411	ENSG00000199109.2	2.079084465	0.00291957	0.017900749
chr14	42057064	42074059	CTD-2298J14.2	ENSG00000258636.1	2.078533053	6.40E-04	0.005171461
chr3	78646390	79816965	ROBO1	ENSG00000169855.19	2.078520893	4.72E-07	1.10E-05
chr9	90795588	90796362	NA	ENSG00000204429.4	2.074376468	7.04E-04	0.005596226
chr8	75938663	75941695	RP11-300E4.2	ENSG00000254238.1	2.07432193	0.00334079	0.019993621
chr7	72507941	72519694	NA	ENSG00000174384.9	2.073664868	0.007632441	0.038461953
chr22	18043139	18073760	SLC25A18	ENSG00000182902.13	2.073347317	1.09E-06	2.26E-05
chrX	124337654	124338187	NA	ENSG00000232599.1	2.072825867	6.77E-04	0.005414488
chr14	101520638	101520723	MIR382	ENSG00000207742.2	2.072034059	0.01049445	0.04954707
chr15	51739908	51915030	DMXL2	ENSG00000104093.13	2.070293182	8.20E-05	9.28E-04
chr7	10000651	10021444	AC006373.1	ENSG00000235431.1	2.070097562	0.007492827	0.037903081
chr8	145923999	145924570	AF186192.1	ENSG00000254533.1	2.06730098	0.007412302	0.03757552
chr17	77765931	77775482	CBX8	ENSG00000141570.10	2.065889279	2.33E-10	1.37E-08
chr7	148888135	148888315	NA	ENSG00000239719.1	2.065576092	0.004003634	0.023036861
chr1	36204990	36209177	RP11-435D7.3	ENSG00000232335.1	2.065326267	0.005051866	0.027719996
chr8	141646380	141648382	ERICD	ENSG00000280303.2	2.064488366	0.001210005	0.008711144
chr3	9958758	9975314	IL17RC	ENSG00000163702.18	2.06448323	7.34E-12	6.17E-10
chr14	78227173	78236085	C14orf178	ENSG00000197734.8	2.064390599	0.001677496	0.011432255
chr7	11220529	11559802	AC004538.3	ENSG00000230333.6	2.062396046	6.65E-09	2.66E-07
chr2	204193182	204193949	RP11-363J17.1	ENSG00000256458.1	2.061619451	5.53E-09	2.25E-07
chr13	94806447	94840245	GPC6-AS1	ENSG00000236520.2	2.059376321	0.002314108	0.014806508
chr1	38259474	38266809	MANEAL	ENSG00000185090.14	2.057886815	2.07E-05	2.84E-04
chr12	114791736	114846247	TBX5	ENSG00000089225.19	2.056738149	6.44E-04	0.005193972
chr1	154474695	154520623	TDRD10	ENSG00000163239.12	2.056269295	4.06E-07	9.63E-06
chr19	49340354	49371889	PLEKHA4	ENSG00000105559.11	2.054162357	2.03E-08	7.13E-07
chrX	106756213	106789051	FRMPD3-AS1	ENSG00000227610.1	2.051814039	6.40E-04	0.005171461
chrX	128872950	128903514	XPNPEP2	ENSG00000122121.10	2.051355698	1.16E-04	0.001234862
chr10	80703085	80827652	ZMIZ1-AS1	ENSG00000224596.7	2.051277163	2.02E-06	3.87E-05
chr9	132337688	132346835	RP11-492E3.2	ENSG00000227619.1	2.051095936	7.13E-04	0.005661154
chr8	15274724	15624158	TUSC3	ENSG00000104723.20	2.05000301	5.29E-09	2.16E-07
chr11	10594638	10715535	MRVI1	ENSG00000072952.18	2.049498516	7.88E-05	8.97E-04
chr6	27782822	27783202	HIST1H2BM	ENSG00000273703.1	2.045102776	1.27E-04	0.001336397
chr10	73724123	73773322	CHST3	ENSG00000122863.5	2.043451834	2.00E-05	2.77E-04
chr2	171496884	171551884	AC007277.3	ENSG00000213981.8	2.042842641	3.03E-06	5.49E-05
chr6	2622147	2634837	LINC01600	ENSG00000164385.8	2.041690885	3.51E-04	0.003154269
chr20	10199478	10288066	SNAP25	ENSG00000132639.12	2.040278753	1.95E-04	0.001913723
chr17	18086392	18113268	ALKBH5	ENSG00000091542.8	2.040155827	2.67E-11	1.94E-09
chr2	215114764	215548970	AC107218.3	ENSG00000197585.9	2.039679629	0.000138713	0.001434255
chr12	43549118	43556913	RP11-118A3.1	ENSG00000258331.1	2.039560383	0.003452361	0.020520036
chrX	68725084	68752351	FAM155B	ENSG00000130054.4	2.038156048	2.72E-04	0.002529088
chr3	196715492	196756687	MFI2	ENSG00000163975.11	2.035706099	2.96E-07	7.25E-06
chr7	100081550	100092422	NYAP1	ENSG00000166924.8	2.034877208	1.32E-04	0.00137511
chr12	6857162	6876641	MLF2	ENSG00000089693.10	2.034464471	7.66E-16	1.40E-13
chr1	215740735	215795149	KCTD3	ENSG00000136636.12	2.033256293	5.09E-05	6.15E-04
chr9	28888877	28888953	MIR873	ENSG00000215939.1	2.033148735	0.010035052	0.047745847
chr4	102268937	102270040	FLJ20021	ENSG00000254531.1	2.032491492	0.001013725	0.00752311
chr2	239969864	240323348	HDAC4	ENSG00000068024.16	2.031076039	5.75E-08	1.74E-06
chr7	116605900	116607526	AC106873.4	ENSG00000228368.1	2.03051897	9.51E-05	0.001049358
chr19	50412758	50461648	CTC-326K19.6	ENSG00000269179.1	2.029612407	1.09E-08	4.16E-07
chr19	50431959	50437192	ATF5	ENSG00000169136.8	2.029322356	1.04E-08	3.96E-07
chr12	78169563	78177356	RP11-781A6.1	ENSG00000258066.1	2.027588333	5.77E-04	0.004751043
chr7	124116425	124117009	NA	ENSG00000230268.3	2.027477932	0.008730541	0.042775004
chr12	30948615	30955645	LINC00941	ENSG00000235884.3	2.027251574	4.61E-04	0.003946822
chr22	44220389	44258383	SULT4A1	ENSG00000130540.13	2.026894852	0.005279136	0.028702792
chr3	9799026	9811676	CAMK1	ENSG00000134072.10	2.024742618	3.49E-10	1.95E-08
chr15	100516686	100520979	CTD-3076O17.2	ENSG00000259219.1	2.024588788	0.001448748	0.010097666
chr5	50679225	50690572	ISL1	ENSG00000016082.14	2.024120124	0.002259433	0.014539929
chr7	85050438	85118609	LINC00972	ENSG00000225128.1	2.024106748	0.001027402	0.007606566
chr4	47937994	48018689	CNGA1	ENSG00000198515.13	2.023747534	6.79E-08	2.02E-06
chr5	63802084	63908139	RGS7BP	ENSG00000186479.4	2.023257761	6.14E-05	7.24E-04
chrX	102752451	102755245	LL0XNC01-250H12.3	ENSG00000234405.1	2.021073574	1.30E-04	0.001363837
chr5	142657496	142815077	NR3C1	ENSG00000113580.14	2.021056893	1.09E-04	0.001174817
chr22	29876219	29887379	NEFH	ENSG00000100285.9	2.019432121	5.07E-09	2.08E-07
chr4	111538579	111563279	PITX2	ENSG00000164093.15	2.017418679	1.05E-04	0.001146081
chr20	32250090	32253425	C20orf144	ENSG00000149609.5	2.016163207	8.49E-05	9.56E-04
chr13	36048319	36051346	MAB21L1	ENSG00000180660.7	2.01593287	4.01E-05	4.98E-04
chr6	43474707	43478424	LRRC73	ENSG00000204052.4	2.012758039	1.22E-05	1.81E-04
chrX	153067621	153096020	PDZD4	ENSG00000067840.12	2.012274808	1.87E-04	0.001837331
chr12	15034115	15038860	MGP	ENSG00000111341.9	2.011773963	7.43E-04	0.005859497
chr8	144063155	144099854	RP11-273G15.2	ENSG00000247317.3	2.00798777	1.47E-07	3.97E-06
chr8	12553816	12554782	NA	ENSG00000254917.1	2.007904044	0.007367826	0.03741009
chr18	63091249	63114748	RP11-453M23.1	ENSG00000264232.1	2.007829371	0.001719181	0.011662994
chrX	74960666	74966746	NA	ENSG00000215105.4	2.006959548	7.05E-07	1.56E-05
chr17	72206119	72209481	MGC16275	ENSG00000246731.2	2.0062557	7.92E-05	9.01E-04
chrX	54471887	54522599	FGD1	ENSG00000102302.7	2.005919326	8.14E-13	8.44E-11
chr3	21048222	21267797	RP11-901H12.1	ENSG00000282987.1	2.005382797	1.37E-05	1.99E-04
chr21	40235600	40328392	AF064858.6	ENSG00000205622.9	2.004943327	6.48E-04	0.005222537
chr22	38480896	38506677	BAIAP2L2	ENSG00000128298.16	2.004774819	1.26E-09	6.15E-08
chr15	34150803	34157026	RP11-3D4.2	ENSG00000259287.2	2.002467324	0.001937713	0.012844741
chr3	48601506	48632700	COL7A1	ENSG00000114270.15	2.002314295	9.02E-05	0.001005053
chr2	186897618	186947960	LINC01473	ENSG00000237877.6	2.002159651	8.30E-04	0.006424855
chr22	19701987	19712295	5-Sep	ENSG00000184702.17	1.998774507	2.60E-05	3.42E-04
chr8	12231875	12233055	NA	ENSG00000254423.1	1.998611434	5.03E-04	0.00423991
chr20	29612048	29633933	NA	ENSG00000149531.15	1.996597057	6.66E-07	1.48E-05
chr19	36795482	36803570	CTD-3162L10.1	ENSG00000267053.6	1.996577144	0.001286674	0.009166085
chr11	125825691	125933230	CDON	ENSG00000064309.14	1.996100104	1.06E-05	1.60E-04
chr7	27087788	27088247	NA	ENSG00000213786.3	1.995821561	0.006806919	0.035069137
chr15	67813406	67822481	C15orf61	ENSG00000189227.5	1.99482116	1.08E-04	0.001167153
chr6	35541362	35696360	FKBP5	ENSG00000096060.14	1.992923664	1.40E-05	2.03E-04
chr22	38219389	38221502	GALR3	ENSG00000128310.2	1.989658921	0.001381318	0.009718615
chr14	24834879	24848810	NFATC4	ENSG00000100968.13	1.986289971	2.54E-08	8.66E-07
chr12	108681821	108733118	CMKLR1	ENSG00000174600.13	1.985425719	1.78E-07	4.70E-06
chr12	13174194	13174540	NA	ENSG00000243129.2	1.984956512	0.010423866	0.049299164
chr8	30689060	30748122	TEX15	ENSG00000133863.6	1.984018486	1.08E-04	0.001172246
chr5	171636644	171711075	UBTD2	ENSG00000168246.5	1.982981528	1.08E-07	3.04E-06
chr2	232373137	232379050	LINC00471	ENSG00000181798.2	1.982853134	1.98E-04	0.001936786
chr6	97242002	97285339	GPR63	ENSG00000112218.8	1.982069456	9.83E-05	0.001079142
chr9	69204538	69269662	CBWD6	ENSG00000204790.8	1.981398766	1.99E-07	5.17E-06
chr2	195208993	195284369	AC018799.1	ENSG00000225539.5	1.981264776	0.001407379	0.009866472
chr9	44401804	44402254	NA	ENSG00000212952.6	1.979325263	0.009811956	0.046941357
chrX	72432135	72434684	NAP1L2	ENSG00000186462.8	1.979092687	1.38E-04	0.001429431
chr16	4421849	4433529	VASN	ENSG00000168140.4	1.978157209	8.00E-14	1.01E-11
chr9	72999513	73029540	KLF9	ENSG00000119138.4	1.977821341	2.65E-06	4.90E-05
chr2	91805186	91847998	NA	ENSG00000143429.10	1.976645671	3.94E-07	9.39E-06
chr1	229385383	229387557	TMEM78	ENSG00000177800.2	1.976561214	0.006739056	0.034765304
chr5	473351	480999	CTD-2228K2.7	ENSG00000225138.7	1.976489578	3.77E-12	3.40E-10
chr8	88553063	88767946	AF121898.3	ENSG00000253500.5	1.975653853	3.30E-04	0.002991098
chr1	92000223	92001150	NA	ENSG00000241318.3	1.97438998	1.73E-04	0.001726928
chr19	5277745	5278144	NA	ENSG00000239524.2	1.974065882	9.65E-05	0.001061513
chr12	124867927	124868056	NA	ENSG00000255965.1	1.972508659	2.42E-04	0.002290834
chr20	25661417	25661882	RP4-694B14.8	ENSG00000278383.1	1.972065932	0.002452837	0.015525868
chr4	73672984	73673909	NA	ENSG00000270665.1	1.971294045	0.008642789	0.042438101
chr8	37641709	37702414	ADGRA2	ENSG00000020181.17	1.969929237	1.58E-04	0.001606076
chrX	122318006	122624766	GRIA3	ENSG00000125675.17	1.969192307	3.00E-05	3.88E-04
chr4	104507188	104640973	TACR3	ENSG00000169836.4	1.968538595	1.98E-04	0.001936333
chr5	150889014	150892330	CTC-251D13.1	ENSG00000271795.1	1.968365953	6.44E-06	1.04E-04
chr12	14956506	15059520	C12orf60	ENSG00000182993.3	1.967911647	8.54E-04	0.006568252
chr6	163586446	163613034	PACRG-AS3	ENSG00000225683.5	1.967283707	1.65E-04	0.001662268
chr17	66789690	66793963	RP11-118B18.2	ENSG00000267250.1	1.965945983	0.002843158	0.01751052
chr3	32232239	32233119	NA	ENSG00000237433.1	1.965279457	0.004817395	0.026734063
chr4	190962497	190964569	NA	ENSG00000214273.4	1.963807983	0.004946324	0.027302248
chr8	67088617	67090960	CRH	ENSG00000147571.4	1.963544639	0.010348514	0.048984011
chr14	101348220	101348343	MIR433	ENSG00000207569.1	1.962095548	0.005775566	0.030690542
chr14	23763061	23765007	NA	ENSG00000270433.1	1.961952004	5.35E-06	8.90E-05
chr12	32943679	33049774	PKP2	ENSG00000057294.13	1.961778132	2.81E-09	1.22E-07
chr17	6757180	6857426	NA	ENSG00000262943.7	1.960803174	6.58E-06	1.06E-04
chr2	220415451	220436581	OBSL1	ENSG00000124006.14	1.958319994	9.68E-12	7.99E-10
chrX	114345179	114468635	LRCH2	ENSG00000130224.14	1.957849054	1.33E-05	1.94E-04
chr1	179555840	179558310	NA	ENSG00000227141.2	1.957188049	1.57E-05	2.23E-04
chr6	159590429	159693141	FNDC1	ENSG00000164694.16	1.957119213	1.50E-04	0.001534305
chr22	37735624	37823480	ELFN2	ENSG00000243902.6	1.95450731	0.001231811	0.008841684
chr9	107484616	107485552	NA	ENSG00000188712.4	1.953248869	0.010211964	0.04846965
chr3	122628040	122747452	SEMA5B	ENSG00000082684.14	1.953127076	2.16E-05	2.93E-04
chr10	101088856	101154087	CNNM1	ENSG00000119946.10	1.951692783	1.08E-04	0.001167333
chr19	38042308	38104998	ZNF540	ENSG00000171817.16	1.951195725	5.81E-05	6.91E-04
chr16	81115566	81130008	GCSH	ENSG00000140905.9	1.951191738	7.10E-06	1.13E-04
chr18	51794716	51796398	RP11-850A17.1	ENSG00000277324.1	1.950414121	1.74E-04	0.001728975
chr17	42030106	42081837	PYY	ENSG00000131096.10	1.948383531	2.58E-05	3.39E-04
chr11	118558748	118561309	NA	ENSG00000255239.1	1.948212409	4.42E-04	0.003810335
chr12	49962001	50038449	PRPF40B	ENSG00000110844.13	1.947872446	7.57E-08	2.22E-06
chr1	38179552	38230805	EPHA10	ENSG00000183317.16	1.947605324	2.03E-05	2.80E-04
chr19	56826072	56852656	AC006116.17	ENSG00000267549.5	1.947599307	1.22E-04	0.001287268
chr11	35965531	36253686	LDLRAD3	ENSG00000179241.12	1.947416272	8.17E-06	1.27E-04
chr15	100511794	100882210	ADAMTS17	ENSG00000140470.13	1.945888769	5.30E-07	1.22E-05
chrX	51232863	51239448	NUDT11	ENSG00000196368.4	1.945250998	0.00524383	0.028558564
chr9	136205827	136206302	NA	ENSG00000230064.1	1.944776121	0.001238519	0.008881143
chr9	41954580	41955037	NA	ENSG00000229273.1	1.944226699	4.60E-06	7.89E-05
chr15	70340129	70390515	TLE3	ENSG00000140332.15	1.944155031	6.76E-07	1.50E-05
chr19	1505017	1513603	ADAMTSL5	ENSG00000185761.10	1.943814018	7.01E-06	1.12E-04
chr12	45408455	45444882	DBX2	ENSG00000185610.6	1.943750522	0.00787217	0.039465544
chrX	153706108	153707596	LAGE3	ENSG00000196976.6	1.943320411	4.24E-11	2.95E-09
chr10	134973951	135039916	KNDC1	ENSG00000171798.17	1.942605877	4.62E-06	7.91E-05
chr16	54273605	54274566	RP11-324D17.2	ENSG00000259759.1	1.94219937	0.004970983	0.0274162
chr8	12036206	12040228	NA	ENSG00000249889.1	1.941064826	9.99E-06	1.51E-04
chr1	45959538	45965751	CCDC163P	ENSG00000280670.2	1.940549143	0.001204407	0.008676835
chr3	106567518	106568107	NA	ENSG00000239997.1	1.939302295	8.63E-04	0.006628699
chr8	22547663	22656129	RP11-459E5.1	ENSG00000253125.1	1.937870801	7.78E-07	1.69E-05
chr6	31082527	31107869	PSORS1C1	ENSG00000204540.10	1.93709773	0.004006511	0.023047566
chr2	169757750	169766510	G6PC2	ENSG00000152254.10	1.937020161	8.83E-06	1.36E-04
chr14	23815515	23822121	SLC22A17	ENSG00000092096.14	1.934202958	1.20E-10	7.53E-09
chr1	152274651	152297679	FLG	ENSG00000143631.10	1.930150016	6.10E-05	7.20E-04
chr15	101098882	101100003	RP11-526I2.1	ENSG00000259540.1	1.929800286	0.005695268	0.030419939
chr8	110656344	110660313	RP11-422N16.3	ENSG00000248050.1	1.929601365	1.59E-07	4.23E-06
chr3	75955846	77699115	ROBO2	ENSG00000185008.17	1.928839543	3.45E-05	4.36E-04
chr19	58523957	58537294	NA	ENSG00000235974.1	1.924889059	9.26E-04	0.006991992
chr18	19668021	19678741	RP11-595B24.2	ENSG00000263588.1	1.924624994	0.00482157	0.026743275
chr22	24615622	24641110	GGT5	ENSG00000099998.17	1.92432741	1.04E-05	1.56E-04
chr1	182031812	182038388	RP11-538D16.2	ENSG00000224810.1	1.923156417	0.005263895	0.028652881
chr22	51039114	51052409	MAPK8IP2	ENSG00000008735.13	1.92286196	3.28E-05	4.19E-04
chr1	232940638	232944153	MAP10	ENSG00000212916.4	1.922341157	8.79E-07	1.88E-05
chr14	22891362	22892033	TRDV2	ENSG00000211821.2	1.922145296	0.005025294	0.027623224
chr11	62327075	62359003	RP11-864I4.1	ENSG00000255508.7	1.921995297	0.001289003	0.009176408
chr15	74671424	74682875	CTD-2311M21.5	ENSG00000277718.1	1.921896323	1.08E-04	0.001172246
chr1	36789335	36794822	RP11-268J15.5	ENSG00000116883.8	1.921480489	0.001099226	0.008052583
chr12	8352195	8371507	NA	ENSG00000244050.2	1.921323727	0.001429358	0.009989221
chr7	97613996	97620481	OCM2	ENSG00000135175.5	1.92062325	0.005377993	0.029116731
chr11	637293	640706	DRD4	ENSG00000069696.6	1.920472588	9.00E-14	1.12E-11
chr1	6307406	6321035	GPR153	ENSG00000158292.6	1.920296625	1.63E-05	2.31E-04
chr5	7396321	7830194	ADCY2	ENSG00000078295.15	1.919147957	2.50E-05	3.30E-04
chr15	34786621	34788101	NA	ENSG00000261559.1	1.917727882	0.002520033	0.015870936
chr16	20597872	20618429	NA	ENSG00000260762.1	1.916842836	0.0081465	0.040471214
chr9	70921444	70945542	RP11-561O23.5	ENSG00000234394.8	1.916279757	0.001417969	0.00992071
chr8	40388109	40755352	ZMAT4	ENSG00000165061.14	1.916025617	0.001125401	0.008195471
chr1	68511645	68517314	DIRAS3	ENSG00000162595.4	1.915842194	4.03E-05	5.01E-04
chr12	50030282	50101948	FMNL3	ENSG00000161791.13	1.915491625	8.25E-07	1.78E-05
chr2	187229325	187229855	NA	ENSG00000227692.1	1.91321514	0.001017965	0.007545623
chr20	62271058	62289035	STMN3	ENSG00000197457.9	1.911519495	1.03E-07	2.91E-06
chr1	228581374	228594541	TRIM11	ENSG00000154370.13	1.911251828	9.44E-10	4.78E-08
chr9	111892573	111929571	FRRS1L	ENSG00000260230.2	1.905811891	0.00477006	0.026529284
chr10	134000404	134019280	DPYSL4	ENSG00000151640.12	1.905690024	1.88E-06	3.65E-05
chr19	33795942	33800293	CTD-2540B15.9	ENSG00000267130.1	1.905611277	0.002807597	0.017346778
chr16	29819957	29832573	AC009133.12	ENSG00000238045.9	1.905100988	3.19E-09	1.38E-07
chr19	36358801	36370693	APLP1	ENSG00000105290.11	1.904948972	1.17E-05	1.73E-04
chr13	94470677	94488397	GPC6-AS2	ENSG00000224394.1	1.904352756	4.20E-05	5.18E-04
chr22	17597189	17602257	CECR6	ENSG00000183307.3	1.904341204	6.13E-04	0.004990432
chr17	16691562	16692548	RP11-92B11.3	ENSG00000264673.1	1.90427477	0.007380014	0.0374361
chr11	76493295	76509198	TSKU	ENSG00000182704.7	1.903461265	4.75E-04	0.004058291
chr3	149682691	149768575	PFN2	ENSG00000070087.13	1.902342343	2.90E-04	0.002676799
chr7	122489800	122490406	NA	ENSG00000227573.2	1.901380786	5.14E-06	8.61E-05
chr17	46620913	46628612	HOXB-AS1	ENSG00000230148.8	1.898572092	4.17E-05	5.16E-04
chr10	27961804	28034989	MKX	ENSG00000150051.13	1.897329555	7.73E-05	8.83E-04
chr1	246939315	246955687	LINC01341	ENSG00000227953.6	1.896238804	2.91E-05	3.78E-04
chr17	6779954	6915668	ALOX12-AS1	ENSG00000215067.9	1.896163062	1.87E-05	2.60E-04
chr2	223162866	223169936	CCDC140	ENSG00000163081.2	1.894059597	0.004946831	0.027302248
chr3	131252399	132004254	CPNE4	ENSG00000196353.11	1.891872923	3.77E-06	6.63E-05
chr2	91635931	91636149	NA	ENSG00000226615.1	1.889869424	0.010209335	0.048465725
chr17	19519102	19537138	NA	ENSG00000231625.4	1.886835605	0.001112196	0.008120981
chr22	29832523	29874164	NA	ENSG00000225465.8	1.88515257	4.26E-05	5.25E-04
chr20	57393974	57425958	GNAS-AS1	ENSG00000235590.7	1.884011169	2.06E-05	2.83E-04
chr17	71279763	71308314	CDC42EP4	ENSG00000179604.9	1.883306094	6.03E-10	3.16E-08
chr3	52082935	52090566	DUSP7	ENSG00000164086.9	1.882501486	1.42E-04	0.001462748
chr12	50260679	50298000	FAIM2	ENSG00000135472.8	1.881051301	1.10E-04	0.001182461
chr2	20866424	20879005	GDF7	ENSG00000143869.6	1.880247359	1.26E-05	1.85E-04
chrX	119292467	119299536	RHOXF2	ENSG00000131721.5	1.879978056	0.004712115	0.026252255
chr8	67372238	67430759	C8orf46	ENSG00000169085.11	1.8795595	1.78E-04	0.001768549
chr4	184404643	184405338	NA	ENSG00000213434.2	1.879265138	2.75E-04	0.002557457
chr3	95373267	95402037	NA	ENSG00000244681.1	1.87879343	5.54E-05	6.64E-04
chr10	57265979	57272977	RP11-598C10.1	ENSG00000228048.1	1.878491612	0.006368524	0.03320564
chr1	47881744	47883724	FOXE3	ENSG00000186790.5	1.877696004	0.009722619	0.046578059
chr12	26092262	26112698	RASSF8-AS1	ENSG00000246695.7	1.877624702	3.76E-04	0.003343192
chr8	38458179	38458718	NA	ENSG00000253570.1	1.877493829	0.003860081	0.022402932
chr10	135333910	135374724	CYP2E1	ENSG00000130649.9	1.877131971	4.16E-08	1.32E-06
chr19	37997841	38039664	ZNF793	ENSG00000188227.12	1.876906327	4.79E-05	5.84E-04
chr3	149757001	149931513	RP11-167H9.4	ENSG00000243944.5	1.876182421	3.05E-04	0.002790933
chr13	84451340	84456528	SLITRK1	ENSG00000178235.7	1.875039871	0.002586061	0.016211717
chr10	135341026	135342661	AL161645.2	ENSG00000268925.1	1.872218344	0.00351748	0.020824017
chr16	1484384	1494557	CCDC154	ENSG00000197599.12	1.872070741	1.27E-08	4.72E-07
chr20	17674317	17716516	BANF2	ENSG00000125888.14	1.871893485	0.007315029	0.037221114
chr7	117003276	117068177	ASZ1	ENSG00000154438.7	1.870310904	1.48E-04	0.001509729
chr5	473425	524447	SLC9A3	ENSG00000066230.10	1.868629688	1.21E-10	7.59E-09
chr12	81488154	81519624	RP11-543H12.1	ENSG00000258026.1	1.868629489	1.38E-04	0.001425839
chr9	41952379	41955081	GLIDR	ENSG00000278175.2	1.868351943	3.41E-06	6.05E-05
chr9	13105703	13279589	MPDZ	ENSG00000107186.16	1.867936911	6.24E-05	7.33E-04
chr8	145734457	145736596	MFSD3	ENSG00000167700.8	1.867723624	9.37E-11	5.98E-09
chr17	20336519	20337598	RP11-434D2.2	ENSG00000265556.1	1.867456919	0.01060877	0.049949241
chr6	26033404	26033796	HIST1H2AB	ENSG00000278463.1	1.866722504	9.07E-04	0.006882671
chr22	17082777	17179632	TPTEP1	ENSG00000100181.21	1.865302667	5.36E-08	1.64E-06
chr14	59100685	59115039	DACT1	ENSG00000165617.14	1.863935192	1.97E-04	0.001923954
chr19	22115760	22193751	ZNF208	ENSG00000160321.14	1.861982527	6.62E-06	1.06E-04
chr11	62379194	62382592	ROM1	ENSG00000149489.8	1.861583014	4.55E-07	1.07E-05
chr5	127174178	127193496	CTC-228N24.2	ENSG00000250603.1	1.860820812	0.003041376	0.018498944
chr10	135367405	135383339	SYCE1	ENSG00000171772.15	1.859781412	0.003153098	0.019042771
chr20	19673853	19678220	RP4-718D20.3	ENSG00000232675.7	1.859134669	0.002163318	0.01404272
chr1	240629183	240643504	AL646016.1	ENSG00000268365.1	1.858300014	0.005910367	0.031289945
chr19	35634154	35645204	FXYD7	ENSG00000221946.7	1.85759601	0.002529735	0.015919217
chr4	99417515	99431086	RP11-724M22.1	ENSG00000251523.1	1.856510797	1.67E-04	0.001678939
chr7	149578566	149579194	RP11-445N20.2	ENSG00000279536.1	1.85606134	6.07E-04	0.004954075
chr7	100487615	100494594	ACHE	ENSG00000087085.13	1.85487682	1.43E-04	0.001468644
chr15	40074772	40077818	RP11-37C7.3	ENSG00000261136.1	1.853445817	0.008217492	0.04078504
chr10	103541082	103543170	NPM3	ENSG00000107833.10	1.852520057	5.97E-04	0.004888758
chr19	23258012	23330021	ZNF730	ENSG00000183850.13	1.852407601	3.37E-05	4.28E-04
chr5	139226364	139422884	NRG2	ENSG00000158458.19	1.851849485	5.12E-07	1.18E-05
chr1	246935139	246993361	NA	ENSG00000223519.7	1.850992696	1.77E-05	2.48E-04
chr15	69452923	69564556	GLCE	ENSG00000138604.9	1.850987714	2.92E-05	3.80E-04
chr14	104689921	104754406	RP11-260M19.2	ENSG00000258913.1	1.850848011	7.84E-05	8.93E-04
chr17	18553508	18554855	NA	ENSG00000174977.8	1.850569313	0.007972091	0.039864275
chr8	75896750	75946793	CRISPLD1	ENSG00000121005.8	1.850444489	6.21E-05	7.30E-04
chr11	125809107	125813597	RP11-680F20.5	ENSG00000255124.1	1.848484005	0.00222397	0.014358969
chr12	102591363	102796374	HELLPAR	ENSG00000281344.1	1.847991864	2.94E-04	0.002701968
chr19	1275437	1279248	C19orf24	ENSG00000228300.13	1.847447666	2.61E-12	2.43E-10
chr22	38474141	38480100	SLC16A8	ENSG00000100156.10	1.846376449	4.37E-06	7.52E-05
chr9	139863695	139866442	PRR31	ENSG00000198454.2	1.846089186	0.007153431	0.036512516
chr17	40830907	40835935	CCR10	ENSG00000184451.5	1.845755751	1.81E-09	8.48E-08
chr5	168420005	168422682	CTB-174D11.2	ENSG00000248965.1	1.844878676	0.004770319	0.026529284
chr17	18075939	18088067	RP11-258F1.1	ENSG00000266677.1	1.844004299	4.14E-16	7.99E-14
chr17	78440948	78451643	NPTX1	ENSG00000171246.5	1.843299322	0.005807404	0.030833541
chr6	45388816	45389742	RP1-244F24.1	ENSG00000271857.1	1.843229477	0.008387796	0.041446202
chr12	18867729	18890812	RP11-361I14.2	ENSG00000255648.1	1.842970177	0.00721371	0.036777344
chr4	9564791	9565570	NA	ENSG00000244004.1	1.84110728	0.001085459	0.007964786
chr20	29513582	29523155	LINC01597	ENSG00000205611.4	1.840801015	0.003486267	0.020693983
chr4	123809852	123844123	NUDT6	ENSG00000170917.13	1.840695872	2.26E-05	3.05E-04
chr8	82570196	82598928	IMPA1	ENSG00000133731.9	1.839850845	2.44E-11	1.79E-09
chr4	47916159	48042190	NIPAL1	ENSG00000163293.11	1.839816216	1.26E-06	2.58E-05
chr17	18430871	18431775	NA	ENSG00000227689.1	1.839535902	0.008037475	0.040070468
chr17	40831981	40834038	CTD-3193K9.4	ENSG00000267042.1	1.839132039	3.37E-05	4.28E-04
chr10	65394077	65394587	NA	ENSG00000232075.1	1.837930164	4.41E-04	0.00380865
chr12	54515061	54582792	SMUG1	ENSG00000123415.15	1.837025654	6.43E-09	2.58E-07
chr11	118894824	118901616	SLC37A4	ENSG00000137700.16	1.836189941	6.53E-09	2.61E-07
chr8	31496902	32622548	NRG1	ENSG00000157168.14	1.833674199	1.16E-04	0.00123697
chr14	71498403	71498687	NA	ENSG00000258930.1	1.832869444	0.005115642	0.028011588
chr6	18128542	18155305	TPMT	ENSG00000137364.4	1.83172964	4.45E-05	5.47E-04
chr18	60874855	60875401	RP11-299P2.2	ENSG00000283125.1	1.831235401	0.002812617	0.017370933
chr22	18593525	18613921	AC008079.10	ENSG00000280007.1	1.830314552	2.87E-08	9.59E-07
chr9	102584137	102629173	NR4A3	ENSG00000119508.17	1.830153382	0.00235815	0.015020726
chr1	152140601	152417932	FLG-AS1	ENSG00000237975.6	1.829382649	4.45E-05	5.47E-04
chr5	168440232	168465003	CTB-174D11.1	ENSG00000248222.5	1.829039365	0.00608827	0.032063589
chr17	42298769	42301078	RP5-882C2.2	ENSG00000260793.2	1.828032767	5.66E-05	6.77E-04
chr2	217724181	217724787	TNP1	ENSG00000118245.2	1.827893271	0.006646598	0.034401781
chr11	32914724	33014862	QSER1	ENSG00000060749.14	1.827814696	2.00E-04	0.001951347
chr16	610422	615528	PRR35	ENSG00000161992.5	1.827396925	0.003420532	0.020363709
chr1	65532310	65533420	RP4-535B20.1	ENSG00000231485.1	1.826072892	1.16E-04	0.001233839
chr5	54455946	54462899	GPX8	ENSG00000164294.13	1.825295	8.18E-08	2.38E-06
chr1	110625310	110652341	LINC01397	ENSG00000258673.1	1.824063148	0.001987599	0.013122598
chr3	9987226	9994078	PRRT3	ENSG00000163704.11	1.822236733	3.53E-09	1.50E-07
chr3	72200408	72223483	LINC00870	ENSG00000243083.5	1.82222528	0.001767505	0.011928749
chr8	30853318	30891231	PURG	ENSG00000172733.11	1.821876571	4.09E-07	9.68E-06
chr9	124043046	124047808	GSN-AS1	ENSG00000235865.2	1.819475222	8.43E-04	0.00649889
chr8	145728356	145732557	GPT	ENSG00000167701.13	1.819128482	5.22E-11	3.59E-09
chr18	32073254	32471808	DTNA	ENSG00000134769.21	1.818057914	6.97E-06	1.11E-04
chr16	67311413	67323402	PLEKHG4	ENSG00000196155.12	1.817870125	1.71E-05	2.41E-04
chr5	159678659	159772403	CCNJL	ENSG00000135083.14	1.817274044	3.25E-05	4.17E-04
chr19	34286838	34306668	KCTD15	ENSG00000153885.14	1.814364696	7.42E-06	1.17E-04
chr19	47724079	47736023	BBC3	ENSG00000105327.15	1.814277741	8.28E-06	1.29E-04
chr12	8786963	8790204	NA	ENSG00000255967.1	1.814120636	5.95E-04	0.004874785
chr2	77213091	77236917	AC079117.1	ENSG00000234653.1	1.813715384	0.002090251	0.013663427
chr2	179316163	179326117	DFNB59	ENSG00000204311.12	1.81363302	3.50E-04	0.003148945
chr1	96719625	96839681	RP5-898J17.1	ENSG00000231987.1	1.811245072	0.001321998	0.00936231
chr5	127419458	127525380	SLC12A2	ENSG00000064651.13	1.810753328	3.43E-05	4.34E-04
chr8	122651533	122656933	HAS2-AS1	ENSG00000248690.6	1.810546338	2.27E-04	0.002169305
chr7	72476064	72491632	NA	ENSG00000229018.5	1.80982084	0.00423681	0.024119598
chr8	18384811	18942240	PSD3	ENSG00000156011.16	1.809513438	1.48E-06	2.97E-05
chr6	126579067	126579501	NA	ENSG00000213133.4	1.809169675	0.00812091	0.040376135
chr8	38409766	38416538	RP11-675F6.4	ENSG00000254100.1	1.80899349	0.00306583	0.018611504
chr6	123317116	123394072	CLVS2	ENSG00000146352.12	1.808698921	7.58E-04	0.005955832
chr9	70432004	70497240	CBWD5	ENSG00000147996.12	1.806900162	7.51E-05	8.61E-04
chr4	141309609	141349122	CLGN	ENSG00000153132.12	1.805941181	7.21E-04	0.005710012
chr19	29281719	29283778	NA	ENSG00000267799.1	1.805087467	0.003920775	0.022671081
chrX	51075083	51080377	NUDT10	ENSG00000122824.10	1.803745086	0.004840806	0.026828109
chr2	58386378	58468507	FANCL	ENSG00000115392.11	1.800514098	1.98E-06	3.81E-05
chrX	102585124	102587254	TCEAL7	ENSG00000182916.7	1.80003274	0.002543196	0.015994275
chr12	102466881	102513902	NUP37	ENSG00000075188.8	1.799994677	5.52E-08	1.68E-06
chr7	33944523	34195484	BMPER	ENSG00000164619.8	1.799287918	2.61E-06	4.84E-05
chr20	45113100	45121279	NA	ENSG00000184617.10	1.797362177	0.001839076	0.012334409
chr4	128544426	128647892	INTU	ENSG00000164066.12	1.796333167	5.87E-06	9.66E-05
chr5	132532147	132948255	FSTL4	ENSG00000053108.16	1.796101633	3.72E-04	0.003311712
chr6	42192669	42419789	TRERF1	ENSG00000124496.12	1.795282535	6.36E-06	1.03E-04
chr10	63166401	63213208	TMEM26	ENSG00000196932.11	1.794357107	0.001642295	0.011232282
chr6	43005355	43021683	CUL7	ENSG00000044090.8	1.793992144	3.74E-12	3.38E-10
chr11	94898677	94965705	SESN3	ENSG00000149212.11	1.793613315	1.46E-06	2.93E-05
chr8	1513675	1570583	DLGAP2-AS1	ENSG00000253267.5	1.793502715	0.002013832	0.013267801
chr11	94883703	94967268	RP11-712B9.2	ENSG00000245552.6	1.790916817	1.48E-06	2.97E-05
chr22	24644042	24645434	NA	ENSG00000230712.2	1.790762788	2.86E-06	5.21E-05
chr13	36875775	36944317	SPG20	ENSG00000133104.12	1.789836747	1.07E-04	0.001157923
chr6	43001635	43002143	RP1-20C7.6	ENSG00000272223.1	1.788762484	2.70E-04	0.002514789
chr18	24411484	24412396	NA	ENSG00000266184.1	1.784242637	0.008074753	0.040204151
chr12	64540168	64541637	RP11-196H14.3	ENSG00000255629.1	1.783039901	0.001862039	0.012444037
chrX	68048840	68061990	EFNB1	ENSG00000090776.5	1.780936442	3.90E-10	2.13E-08
chr7	89796904	89867451	STEAP2	ENSG00000157214.13	1.778540761	4.09E-05	5.06E-04
chr16	2611472	2615097	RP11-20I23.8	ENSG00000269937.1	1.777709811	0.003398936	0.020268625
chr1	36560837	36590821	COL8A2	ENSG00000171812.11	1.777608665	3.63E-05	4.56E-04
chr9	34366668	34376851	KIAA1161	ENSG00000164976.8	1.775720667	5.94E-04	0.004870753
chr5	441613	443275	EXOC3-AS1	ENSG00000221990.4	1.774900938	9.22E-04	0.006970876
chr2	64858755	64978139	SERTAD2	ENSG00000179833.4	1.774516212	2.74E-05	3.58E-04
chr13	43787654	44361044	ENOX1	ENSG00000120658.12	1.774240518	2.10E-05	2.87E-04
chr3	9989088	9996471	PRRT3-AS1	ENSG00000230082.1	1.774166679	1.51E-08	5.50E-07
chr3	193025033	193032151	ATP13A5-AS1	ENSG00000236508.1	1.773427211	0.003717033	0.021770596
chr4	132778498	132779068	NA	ENSG00000184139.8	1.772378157	0.007986174	0.039909187
chr19	35988122	36004560	DMKN	ENSG00000161249.20	1.772139868	6.09E-04	0.004964896
chr7	150745379	150749843	ASIC3	ENSG00000213199.7	1.771347751	1.37E-06	2.78E-05
chr17	7120444	7128592	ACADVL	ENSG00000072778.19	1.770541736	7.04E-08	2.08E-06
chr12	106631655	106698057	CKAP4	ENSG00000136026.13	1.769700217	7.15E-06	1.13E-04
chr4	165875598	165898820	TRIM61	ENSG00000183439.6	1.768903183	0.001857273	0.012420025
chr12	8332805	8368747	FAM66C	ENSG00000226711.6	1.767819038	0.001814108	0.012195921
chr2	239840998	239847965	FLJ43879	ENSG00000227744.4	1.767257986	0.001323229	0.009364775
chr2	46926091	46990268	SOCS5	ENSG00000171150.7	1.766909865	7.78E-04	0.006088027
chr5	78365540	78385289	BHMT2	ENSG00000132840.9	1.766320054	1.11E-04	0.001192477
chr7	39608975	39609797	NA	ENSG00000236015.1	1.766104708	2.60E-04	0.002431894
chr3	153742190	153839121	ARHGEF26-AS1	ENSG00000243069.7	1.765818652	0.002537957	0.015967747
chr18	641320	658340	TYMSOS	ENSG00000176912.3	1.765717277	1.70E-04	0.001698279
chr5	9546312	9550721	SNHG18	ENSG00000250786.1	1.765484542	1.53E-04	0.00156104
chr6	27858160	27860884	HIST1H3J	ENSG00000197153.4	1.76488315	8.74E-04	0.006681665
chr4	146754270	146760732	RP11-181K12.2	ENSG00000251687.1	1.762495374	0.002931896	0.017955
chr8	100008991	100025272	RP11-410L14.2	ENSG00000253948.1	1.762429211	0.003060065	0.018587323
chr10	67839001	67878084	RP11-210G22.1	ENSG00000273360.1	1.762061189	0.004994534	0.027498358
chr8	74153564	74171737	C8orf89	ENSG00000274443.4	1.760038602	0.002175383	0.014103477
chr2	220433884	220440435	INHA	ENSG00000123999.4	1.75899889	5.51E-06	9.14E-05
chrX	101967104	101972661	GPRASP2	ENSG00000158301.18	1.757308072	6.27E-06	1.02E-04
chr11	50246832	50254505	NA	ENSG00000255042.1	1.756904791	0.008102766	0.040305141
chr18	74070145	74207146	ZNF516	ENSG00000101493.10	1.754643309	2.62E-07	6.55E-06
chr8	145754563	145831201	ARHGAP39	ENSG00000147799.11	1.754283147	4.05E-05	5.03E-04
chr2	132285248	132291239	CCDC74A	ENSG00000163040.14	1.753654349	1.85E-05	2.59E-04
chr7	128349115	128371797	FAM71F1	ENSG00000135248.15	1.753461813	2.95E-05	3.83E-04
chr2	106961022	106961889	NA	ENSG00000227513.1	1.7533947	0.004790099	0.026610907
chr8	12278541	12282509	NA	ENSG00000250794.2	1.753313787	0.001911884	0.012705735
chr12	26471886	26574395	RP11-513G19.1	ENSG00000255968.1	1.75328369	9.33E-05	0.001032495
chr9	8936079	8963077	RP11-75C9.2	ENSG00000234021.1	1.752015313	0.007064549	0.036116927
chr2	73872046	73912703	NA	ENSG00000163016.9	1.751459127	3.98E-04	0.00349716
chr8	145554228	145559943	SCRT1	ENSG00000261678.2	1.751243159	0.004707569	0.026231598
chr12	57522276	57607134	LRP1	ENSG00000123384.13	1.750974753	1.93E-06	3.73E-05
chr2	220403669	220408509	CHPF	ENSG00000123989.13	1.750556969	5.24E-06	8.76E-05
chr14	101536248	101539274	MEG9	ENSG00000223403.3	1.750091002	0.002124133	0.013857358
chr15	100331332	100333052	NA	ENSG00000259655.1	1.749803404	7.14E-04	0.005668831
chr17	73905655	73937221	FBF1	ENSG00000188878.17	1.749452791	2.43E-04	0.002301276
chr4	121606074	121844025	PRDM5	ENSG00000138738.10	1.74846597	3.82E-06	6.71E-05
chr15	33595858	33602860	RP11-489D6.2	ENSG00000259446.5	1.748124954	0.006366371	0.03320564
chr17	7491496	7493488	SOX15	ENSG00000129194.7	1.744230826	1.65E-06	3.26E-05
chr7	135947306	135947765	NA	ENSG00000236503.1	1.743511464	0.005165814	0.028227032
chr16	2546033	2570219	RP11-20I23.1	ENSG00000260272.1	1.74335266	5.43E-04	0.004516528
chr7	87150777	87151726	NA	ENSG00000231956.1	1.742271115	2.26E-04	0.002161555
chr6	129204286	129837714	LAMA2	ENSG00000196569.11	1.741382784	4.87E-05	5.92E-04
chr20	44462449	44471914	SNX21	ENSG00000124104.18	1.739310894	1.35E-07	3.68E-06
chr8	27667137	27695612	PBK	ENSG00000168078.9	1.738730993	9.94E-04	0.007395106
chr11	65633912	65641063	EFEMP2	ENSG00000172638.12	1.738390643	4.70E-06	8.03E-05
chrX	75249730	75250165	NA	ENSG00000232332.1	1.737966403	0.006688302	0.034571701
chr9	66960613	66964189	NA	ENSG00000198312.4	1.737319206	0.003801432	0.022143225
chr3	169512750	169514001	RP11-362K14.6	ENSG00000270096.1	1.735508223	0.002431699	0.015423273
chr2	42162508	42181406	C2orf91	ENSG00000205086.6	1.735195724	0.0037925	0.022102807
chr17	39968932	39979469	FKBP10	ENSG00000141756.18	1.734592061	2.06E-07	5.31E-06
chr13	103046980	103048053	FGF14-AS2	ENSG00000272143.1	1.734465617	0.008271179	0.041017227
chr6	84262599	84419410	SNAP91	ENSG00000065609.14	1.734210942	1.09E-04	0.001174817
chr8	1449532	1656642	DLGAP2	ENSG00000198010.11	1.733897256	0.003031107	0.018443657
chr4	138440072	138453648	PCDH18	ENSG00000189184.11	1.733667506	6.09E-04	0.004967547
chr9	31253899	31254775	NA	ENSG00000232203.3	1.732746699	0.00750448	0.037938304
chrX	102754678	102774417	RAB40A	ENSG00000172476.3	1.732620931	2.33E-04	0.002222777
chr9	25676387	25678438	TUSC1	ENSG00000198680.4	1.732567288	8.63E-05	9.69E-04
chr6	27490855	27492118	NA	ENSG00000218347.2	1.732267916	1.59E-04	0.001608255
chr14	101295066	101295537	AL117190.2	ENSG00000267918.1	1.731607358	0.004437249	0.025010385
chr3	149919961	149942977	RP11-167H9.5	ENSG00000241048.1	1.731047733	0.002270389	0.014589431
chr9	34650699	34661889	IL11RA	ENSG00000137070.17	1.729624065	1.75E-08	6.27E-07
chr10	96901682	96928182	RP11-310E22.5	ENSG00000231829.2	1.729284839	1.74E-04	0.001733959
chr19	38307999	38317278	CTD-2554C21.2	ENSG00000267640.5	1.728914175	0.00479216	0.026617631
chr3	71803201	71805647	GPR27	ENSG00000170837.2	1.728324301	0.003520503	0.020834027
chr1	6265535	6281359	RNF207	ENSG00000158286.12	1.728233855	1.11E-07	3.12E-06
chrX	110187513	110470589	PAK3	ENSG00000077264.14	1.728061605	8.48E-05	9.55E-04
chr10	21781587	21786191	CASC10	ENSG00000204682.5	1.728001695	0.002574873	0.016151289
chr2	85142992	85143784	NA	ENSG00000213399.3	1.727952373	0.001293086	0.009195019
chr4	101944566	102269435	PPP3CA	ENSG00000138814.16	1.726806346	1.95E-05	2.70E-04
chr13	44118054	44122192	ENOX1-AS1	ENSG00000233821.1	1.726185013	0.005564974	0.029874979
chr15	89164527	89175513	AEN	ENSG00000181026.14	1.72577057	1.94E-05	2.70E-04
chr3	9791628	9829903	OGG1	ENSG00000114026.21	1.723329205	3.76E-09	1.59E-07
chr2	176973518	176984670	HOXD10	ENSG00000128710.5	1.722165822	1.84E-04	0.001819062
chr9	79034766	79122332	GCNT1	ENSG00000187210.12	1.72089917	4.13E-04	0.003610181
chr6	121400640	121655891	TBC1D32	ENSG00000146350.13	1.72015464	1.81E-10	1.09E-08
chr14	53019866	53104431	GPR137C	ENSG00000180998.11	1.719634962	3.26E-06	5.82E-05
chr19	1307400	1307718	NA	ENSG00000240846.2	1.718987884	0.002698125	0.016788564
chr11	64590859	64612041	CDC42BPG	ENSG00000171219.8	1.71877119	1.24E-04	0.00130573
chr20	30774280	30778330	NA	ENSG00000235217.6	1.71841998	0.002897677	0.017787429
chr16	11891324	11892131	RP11-486I11.2	ENSG00000277369.1	1.716747917	0.00548982	0.029548508
chr9	66553273	66555928	RP11-262H14.4	ENSG00000170161.6	1.716012859	8.48E-04	0.006530379
chr6	74037247	74038740	NA	ENSG00000226840.1	1.715182793	0.009030629	0.043894898
chr19	1852398	1863567	KLF16	ENSG00000129911.8	1.714920042	1.32E-04	0.001376545
chr22	22681658	22682172	IGLV1-50	ENSG00000211645.2	1.714657192	0.004799415	0.026648467
chr18	74203608	74205874	RP11-17M16.2	ENSG00000265778.2	1.713910165	8.59E-05	9.66E-04
chrX	27608499	27766938	DCAF8L2	ENSG00000189186.10	1.713865364	0.009161066	0.044390805
chr11	5443341	5444436	OR51Q1	ENSG00000167360.4	1.712554455	0.00136	0.009585763
chr2	75273590	75426826	TACR1	ENSG00000115353.10	1.711794187	4.37E-04	0.003776096
chr7	135777673	136122174	AC009784.3	ENSG00000232053.6	1.710684576	0.001267375	0.009051273
chr8	99956631	99964332	OSR2	ENSG00000164920.9	1.709570908	0.001135397	0.008255704
chr2	190920423	190927455	MSTN	ENSG00000138379.4	1.707520366	0.004665842	0.026055681
chr19	9494257	9517731	CTC-325H20.8	ENSG00000283108.1	1.707386773	6.73E-04	0.005386582
chr18	45553044	45937123	ZBTB7C	ENSG00000184828.9	1.705907732	2.35E-04	0.002241169
chr7	94023873	94060544	COL1A2	ENSG00000164692.17	1.705640895	5.33E-04	0.004448078
chr2	215275789	215443683	VWC2L	ENSG00000174453.9	1.705487127	0.007503789	0.037938304
chr2	46717889	46769696	ATP6V1E2	ENSG00000250565.6	1.704364758	8.75E-05	9.79E-04
chr11	58874658	58894883	FAM111B	ENSG00000189057.10	1.704346009	0.001567993	0.010815559
chr17	1957448	1966535	HIC1	ENSG00000177374.12	1.70167069	1.81E-07	4.76E-06
chr7	27145803	27192200	HOXA3	ENSG00000105997.22	1.699525887	2.49E-05	3.30E-04
chr9	102348068	102582171	RP11-554F20.1	ENSG00000237461.1	1.698992433	6.27E-04	0.00508221
chr9	14317084	14357907	RP11-120J1.1	ENSG00000225472.1	1.698841452	3.40E-04	0.003070298
chr4	89647106	90032549	FAM13A	ENSG00000138640.14	1.698417728	1.36E-08	5.00E-07
chr17	47438527	47447360	RP11-1079K10.3	ENSG00000248714.6	1.698244392	1.28E-05	1.87E-04
chr1	219259944	219347303	LYPLAL1-AS1	ENSG00000228063.1	1.695321985	0.00206352	0.013540983
chr18	44247784	44339220	ST8SIA5	ENSG00000101638.13	1.695246859	0.001727258	0.011701821
chr1	70996209	70997175	NA	ENSG00000233020.1	1.694700439	0.009264231	0.044793579
chr10	65662211	65663005	NA	ENSG00000213609.3	1.694679021	4.21E-04	0.003664222
chr20	31152794	31196695	RP11-410N8.4	ENSG00000204393.7	1.694088009	7.13E-06	1.13E-04
chr15	89904810	89941718	MIR9-3HG	ENSG00000255571.6	1.694044027	3.56E-04	0.003192736
chrX	14547420	14749934	GLRA2	ENSG00000101958.13	1.693714089	2.42E-04	0.002290486
chr10	27280843	27389427	ANKRD26	ENSG00000107890.16	1.693568395	5.26E-06	8.77E-05
chr20	10002626	10349424	SNAP25-AS1	ENSG00000227906.7	1.693007346	2.07E-05	2.84E-04
chr7	27226192	27233067	RP1-170O19.14	ENSG00000253508.1	1.692375129	0.008001599	0.039941613
chr1	91248540	91317214	RP4-665J23.1	ENSG00000233593.7	1.692127326	1.68E-04	0.001688934
chr10	22541001	22543518	RP11-573G6.4	ENSG00000279631.1	1.691206686	7.97E-04	0.006214336
chr1	860260	879961	SAMD11	ENSG00000187634.10	1.691175014	0.006697517	0.034602711
chr14	77490886	77495042	IRF2BPL	ENSG00000119669.4	1.689109671	1.67E-08	6.04E-07
chr15	100330361	100347132	NA	ENSG00000182397.14	1.688810907	4.09E-05	5.07E-04
chr7	150935850	150974982	SMARCD3	ENSG00000082014.16	1.688540397	3.69E-06	6.49E-05
chr19	56879468	56891197	NA	ENSG00000240225.10	1.687399532	7.60E-04	0.005970986
chr12	52217287	52229280	RP11-923I11.4	ENSG00000260473.1	1.687309625	6.26E-04	0.005080465
chr3	10857885	10982419	SLC6A11	ENSG00000132164.9	1.687237626	0.001113809	0.008128958
chr1	87794151	87814606	LMO4	ENSG00000143013.12	1.686770302	2.81E-04	0.00260505
chr20	19193290	19703581	SLC24A3	ENSG00000185052.11	1.686033172	5.83E-05	6.93E-04
chr17	48585745	48608862	MYCBPAP	ENSG00000136449.13	1.685966584	5.99E-10	3.15E-08
chr5	168133572	168147889	CTC-558O2.1	ENSG00000254042.1	1.685418025	2.75E-04	0.002556397
chr16	2506253	2509980	RP11-715J22.4	ENSG00000260874.5	1.682557748	8.43E-04	0.00649889
chr3	177014949	177016174	NA	ENSG00000236893.1	1.681520288	0.008696055	0.042639426
chr3	196158256	196159401	UBXN7-AS1	ENSG00000225822.4	1.681097438	0.001265466	0.009039703
chr3	139236276	139258671	RBP1	ENSG00000114115.9	1.679049688	3.95E-04	0.003477518
chrX	149009941	149014609	MAGEA8	ENSG00000156009.9	1.677401484	0.001845964	0.012370214
chr19	36245467	36246391	AC002398.12	ENSG00000267328.1	1.675560915	0.002852109	0.017555929
chr1	202116141	202130716	PTPN7	ENSG00000143851.15	1.674785905	5.52E-05	6.62E-04
chr17	46103533	46115392	COPZ2	ENSG00000005243.9	1.673368972	9.49E-04	0.007132811
chr7	81638493	81659271	AC006145.4	ENSG00000223770.5	1.67306924	3.92E-06	6.83E-05
chrX	19362011	19379823	PDHA1	ENSG00000131828.13	1.670168013	3.26E-06	5.82E-05
chr17	35849937	35873603	DUSP14	ENSG00000276023.4	1.668874224	4.19E-04	0.003651293
chr17	18414535	18455019	CTD-2303H24.2	ENSG00000273018.5	1.668497025	0.007402367	0.037537318
chr9	136519708	136522435	DBH-AS1	ENSG00000225756.1	1.667765015	9.73E-06	1.48E-04
chr3	32192575	32193387	NA	ENSG00000236732.1	1.666708243	0.001082406	0.007949838
chr17	40704454	40706766	RP11-400F19.6	ENSG00000266962.2	1.66661661	5.16E-06	8.63E-05
chr17	79213039	79215081	C17orf89	ENSG00000224877.3	1.665486504	1.99E-04	0.001940698
chrX	101975616	102008468	BHLHB9	ENSG00000198908.11	1.66515843	3.42E-05	4.33E-04
chr7	150937485	150938058	RP4-548D19.3	ENSG00000272661.1	1.664567482	2.11E-04	0.002040449
chr13	21138847	21141184	RP11-476H16.1	ENSG00000277020.4	1.664560751	0.004855795	0.026894693
chr19	36245469	36248980	HSPB6	ENSG00000004776.11	1.664453249	0.001100843	0.008056887
chr3	52489134	52527087	NISCH	ENSG00000010322.15	1.66439293	4.99E-07	1.16E-05
chr1	160370376	160398468	VANGL2	ENSG00000162738.5	1.663756521	1.10E-07	3.09E-06
chr19	38314362	38345855	AC016582.2	ENSG00000225868.6	1.663093814	0.003562161	0.021048705
chr1	113499037	113589677	SLC16A1-AS1	ENSG00000226419.7	1.662257956	9.34E-04	0.007038721
chr2	155292365	155313950	AC009227.2	ENSG00000224675.1	1.662219029	0.002150659	0.013986662
chr5	97217124	97258399	RP11-455B3.1	ENSG00000248202.1	1.661818745	0.001597255	0.010983495
chr8	38133406	38134198	RP11-513D5.5	ENSG00000255487.1	1.659861059	5.72E-04	0.004716094
chr5	89754020	89770585	MBLAC2	ENSG00000176055.9	1.658565769	1.10E-09	5.44E-08
chr13	96230456	96296957	DZIP1	ENSG00000134874.17	1.655144294	3.03E-06	5.49E-05
chr1	209848765	209849733	G0S2	ENSG00000123689.5	1.654768191	1.91E-04	0.001871008
chr7	1778266	1781927	ELFN1-AS1	ENSG00000236081.1	1.654538661	0.004910077	0.027137694
chr15	65385108	65407535	UBAP1L	ENSG00000246922.8	1.652869243	3.70E-08	1.19E-06
chr7	102815580	102920857	NA	ENSG00000170629.14	1.652558931	4.41E-07	1.04E-05
chr1	33772367	33786699	A3GALT2	ENSG00000184389.9	1.651164016	4.53E-05	5.56E-04
chr5	9363387	9422593	CTD-2201E9.4	ENSG00000248537.1	1.651104138	0.005566754	0.029875229
chr1	154990996	155006257	DCST2	ENSG00000163354.14	1.651088899	2.56E-10	1.48E-08
chr11	5602107	5603114	OR52B6	ENSG00000187747.2	1.650956484	0.001424904	0.009964776
chr7	27147396	27173921	HOXA-AS2	ENSG00000253552.7	1.650194152	9.95E-05	0.00109027
chr22	32435477	32435883	NA	ENSG00000232346.1	1.648694181	0.004905459	0.027126547
chr3	195295573	195311076	APOD	ENSG00000189058.8	1.647912078	4.76E-04	0.004063873
chr3	37903451	38025960	CTDSPL	ENSG00000144677.14	1.645619612	9.51E-05	0.001049358
chr19	53014535	53015595	CTD-3099C6.5	ENSG00000269349.1	1.644619381	0.005968878	0.031541001
chr19	1490746	1497926	REEP6	ENSG00000115255.10	1.643915746	1.30E-05	1.91E-04
chr8	11973291	12035059	FAM66D	ENSG00000255052.4	1.643670058	1.43E-04	0.001466618
chr1	113554309	113615727	RP11-31F15.2	ENSG00000238198.1	1.642919665	8.65E-04	0.006636101
chr7	148959262	148994393	ZNF783	ENSG00000204946.9	1.642184417	1.37E-07	3.74E-06
chr3	115521210	116858236	LSAMP	ENSG00000185565.11	1.641786404	6.52E-06	1.05E-04
chr1	55222571	55230187	PARS2	ENSG00000162396.5	1.640944449	7.95E-04	0.006204362
chr17	18128901	18148189	LLGL1	ENSG00000131899.10	1.640045559	1.87E-06	3.63E-05
chr1	41708045	41750533	RP11-399E6.1	ENSG00000235358.1	1.639832946	3.86E-05	4.82E-04
chr17	15410180	15410668	NA	ENSG00000223878.1	1.638900315	0.002962192	0.018094699
chr20	30780306	30795594	PLAGL2	ENSG00000126003.6	1.636526406	4.42E-04	0.003810335
chr9	80912059	80945009	PSAT1	ENSG00000135069.13	1.635433618	0.004144825	0.023703477
chrX	90689594	90693583	PABPC5	ENSG00000174740.7	1.63478374	0.006746963	0.03480036
chr4	133996466	134070271	RP11-9G1.3	ENSG00000250241.5	1.634262985	0.001069048	0.007870209
chr17	29053323	29054582	CTD-2349P21.6	ENSG00000265443.1	1.632047632	0.003638911	0.02142146
chr15	34143986	34149010	RP11-3D4.3	ENSG00000259408.2	1.632018275	0.006612522	0.034259409
chr6	26924771	26991703	LINC00240	ENSG00000224843.6	1.630718893	7.90E-04	0.006171232
chr7	100240720	100254084	ACTL6B	ENSG00000077080.9	1.630421547	0.007227333	0.036834782
chr21	18003146	18013002	AP000473.5	ENSG00000228798.1	1.629497439	0.001667592	0.011379633
chr3	110612555	110790400	PVRL3-AS1	ENSG00000242242.5	1.628825305	2.95E-04	0.002706474
chr20	45186462	45313106	SLC13A3	ENSG00000158296.13	1.628695519	7.39E-09	2.92E-07
chr3	21984058	22021320	ZNF385D-AS2	ENSG00000223351.5	1.628279766	0.010217695	0.048489496
chr14	85996488	86120770	FLRT2	ENSG00000185070.10	1.627203347	7.66E-04	0.006008305
chr2	148778580	149274540	MBD5	ENSG00000204406.11	1.626762789	4.52E-04	0.003881737
chr6	72596406	73112845	RIMS1	ENSG00000079841.18	1.625948972	8.11E-05	9.20E-04
chr8	12219528	12245805	FAM66A	ENSG00000227888.4	1.625522411	0.001851943	0.012399656
chr4	8271492	8308838	HTRA3	ENSG00000170801.9	1.625354105	0.007003047	0.035890474
chr11	102733467	102745764	MMP12	ENSG00000262406.2	1.624967969	0.005047534	0.027706535
chr16	11290034	11318826	RP11-396B14.2	ENSG00000263033.2	1.624706211	7.27E-05	8.39E-04
chr7	141229003	141251104	RP11-744I24.2	ENSG00000261570.1	1.624495078	0.004670655	0.026076993
chrX	69397333	69425395	DGAT2L6	ENSG00000184210.5	1.624419486	5.80E-04	0.004769479
chr3	177012230	177041206	LINC00501	ENSG00000203645.2	1.624387464	0.003772627	0.022030224
chr9	119187504	120177348	ASTN2	ENSG00000148219.16	1.624234878	6.10E-06	9.98E-05
chr2	71057345	71062952	CD207	ENSG00000116031.8	1.62336009	9.74E-04	0.007282161
chr6	42694972	42695438	NA	ENSG00000213435.3	1.623127653	0.00632057	0.033047793
chr17	7128660	7137864	DVL2	ENSG00000004975.11	1.622100536	1.87E-08	6.65E-07
chr16	2587965	2653189	PDPK1	ENSG00000140992.18	1.621831021	1.98E-05	2.74E-04
chr19	46271054	46275762	AC074212.6	ENSG00000267395.5	1.621566025	1.56E-07	4.18E-06
chr12	102513963	102591298	PARPBP	ENSG00000185480.11	1.620694931	1.62E-04	0.001635084
chr20	44451853	44462384	TNNC2	ENSG00000101470.9	1.618829651	3.67E-05	4.61E-04
chr21	40260696	40275829	AP001043.1	ENSG00000229925.1	1.617687946	0.007328717	0.037278637
chr17	21436235	21446049	RP11-822E23.2	ENSG00000266466.1	1.617652865	0.004134876	0.023651187
chr3	87138279	87206219	LINC00506	ENSG00000281392.1	1.617423618	1.85E-04	0.001822461
chr19	56755412	56758851	NA	ENSG00000267908.2	1.617325283	0.005543099	0.029784043
chr11	5474719	5475657	OR51I2	ENSG00000187918.4	1.617200842	0.001052752	0.00777218
chr11	118398187	118401912	TTC36	ENSG00000172425.10	1.617063818	0.009687994	0.04646198
chr10	27220135	27230930	LINC00202-1	ENSG00000232224.5	1.616333005	5.79E-04	0.004765074
chr6	75794042	75915767	COL12A1	ENSG00000111799.20	1.615545934	0.002208423	0.01427627
chr18	74334963	74350968	RP11-111H3.3	ENSG00000266312.1	1.614617713	0.005996714	0.031672045
chr8	105501459	105601252	LRP12	ENSG00000147650.11	1.614467065	1.12E-05	1.68E-04
chr12	57538403	57541402	LRP1-AS	ENSG00000259125.1	1.613510666	0.002300241	0.014747012
chr9	131392607	131393964	RP11-216B9.9	ENSG00000280758.1	1.613332362	2.49E-04	0.002338392
chr8	38401170	38410198	RP11-675F6.3	ENSG00000253361.1	1.613314323	0.006200905	0.03255955
chr15	37391540	37392374	RP11-128A17.1	ENSG00000259460.1	1.61323472	5.58E-04	0.004615426
chr2	191273081	191373931	MFSD6	ENSG00000151690.14	1.610572339	0.001538401	0.010632535
chr3	195664114	195665610	NA	ENSG00000231443.2	1.608660757	1.61E-04	0.001628233
chr5	139452442	139488215	LINC01024	ENSG00000245146.6	1.608559345	6.99E-05	8.10E-04
chr2	207602487	207630271	MDH1B	ENSG00000138400.12	1.608538943	6.15E-05	7.24E-04
chr9	114287439	114340124	ZNF483	ENSG00000173258.12	1.607680442	3.25E-04	0.002953488
chr1	145289772	145370303	NBPF10	ENSG00000163386.16	1.607084186	9.69E-05	0.001066075
chr5	168088738	168728133	SLIT3	ENSG00000184347.14	1.60700744	9.65E-04	0.007233444
chr4	264464	299110	ZNF732	ENSG00000186777.11	1.606286209	5.61E-06	9.29E-05
chr12	18836103	18890991	PLCZ1	ENSG00000139151.14	1.606217172	3.35E-04	0.003030772
chr22	20804409	20806111	NA	ENSG00000215493.3	1.606198815	9.72E-04	0.007278676
chr10	58116989	58121036	ZWINT	ENSG00000122952.16	1.606066397	9.58E-06	1.46E-04
chr21	18126838	18188007	AP000473.6	ENSG00000237735.2	1.605393113	0.006846201	0.03522512
chr2	203200747	203201450	NA	ENSG00000226261.1	1.604411351	0.005677895	0.03035195
chr16	89986235	89989070	RP11-566K11.4	ENSG00000259006.1	1.604369311	1.74E-04	0.001729884
chr5	137150022	137225025	RP11-381K20.2	ENSG00000250159.6	1.603617523	3.29E-05	4.20E-04
chr17	42376942	42392683	RUNDC3A-AS1	ENSG00000267750.5	1.603491454	0.006411928	0.033408229
chr9	33673502	33677497	NA	ENSG00000237984.3	1.601656082	2.72E-04	0.002533816
chr19	49621654	49622397	C19orf73	ENSG00000221916.3	1.601198257	0.002838487	0.017492729
chrX	48928813	48931730	PRAF2	ENSG00000243279.3	1.600821401	0.003295087	0.01978823
chr5	137203480	137223540	MYOT	ENSG00000120729.9	1.599545942	5.89E-05	6.98E-04
chr6	87860877	87865003	RP11-393I2.4	ENSG00000272008.1	1.598692744	0.004120236	0.02357607
chr5	179286013	179288283	CTC-241N9.1	ENSG00000245317.2	1.598171294	0.006052922	0.031909659
chr14	81573377	81636758	RP11-114N19.3	ENSG00000258999.1	1.598068249	3.09E-05	3.98E-04
chr13	113030633	113089003	SPACA7	ENSG00000153498.11	1.597712592	0.009901693	0.047262271
chr5	150310207	150325851	NA	ENSG00000197083.11	1.597303136	1.01E-04	0.001106124
chr19	2230083	2237703	PLEKHJ1	ENSG00000104886.9	1.595642907	1.04E-05	1.56E-04
chr4	80146848	80247204	NAA11	ENSG00000156269.4	1.595397352	0.004891236	0.02705746
chr2	98443711	98444008	NA	ENSG00000235734.4	1.594627061	0.008095903	0.040283814
chr4	1203908	1212379	CTBP1-AS	ENSG00000280927.1	1.594089643	2.80E-09	1.22E-07
chr1	23607802	23613245	LINC01355	ENSG00000261326.2	1.593343382	0.005391552	0.029165088
chr3	194789008	194991896	XXYLT1	ENSG00000173950.15	1.593109538	1.72E-09	8.05E-08
chr13	31709111	31736525	HSPH1	ENSG00000120694.19	1.592420752	7.02E-04	0.005582234
chr4	176986985	177103969	WDR17	ENSG00000150627.15	1.592072591	2.14E-05	2.91E-04
chrX	39909068	40036582	BCOR	ENSG00000183337.16	1.589927051	0.001211864	0.008716507
chr20	19222946	19265240	RP5-1027G4.3	ENSG00000179447.2	1.587425043	6.25E-04	0.005069234
chr1	160187254	160254920	RP11-574F21.3	ENSG00000258465.6	1.585591624	0.007556443	0.038164003
chr7	40155284	40155542	NA	ENSG00000270577.1	1.584331968	0.009821104	0.046977941
chr10	63422719	63526524	C10orf107	ENSG00000183346.6	1.583067059	2.91E-04	0.002680411
chrX	112859587	113181506	XACT	ENSG00000241743.2	1.581830627	4.08E-04	0.003567379
chr4	187508937	187647876	FAT1	ENSG00000083857.13	1.581669225	0.0040547	0.023286241
chr13	102454228	102454838	NA	ENSG00000215399.2	1.581448365	0.010339631	0.048965624
chr12	2891070	2891537	NA	ENSG00000224438.3	1.580797445	0.008598066	0.042278216
chr5	127039082	127277326	LINC01183	ENSG00000230561.3	1.580773774	0.002087773	0.013654314
chr3	49022482	49027421	RP13-131K19.2	ENSG00000223343.1	1.58024562	0.002327834	0.014870436
chr8	11655437	11660077	RP11-297N6.4	ENSG00000255046.1	1.57953276	0.001546013	0.010682783
chr13	40653243	40847646	RP11-427J23.1	ENSG00000275149.1	1.579032031	5.51E-04	0.00456607
chr19	40529291	40531409	NA	ENSG00000269069.1	1.578678081	3.92E-05	4.88E-04
chr12	44902058	45315631	NELL2	ENSG00000184613.10	1.578521681	0.001959763	0.012961406
chr8	110586207	110704020	SYBU	ENSG00000147642.16	1.577038814	3.30E-06	5.88E-05
chr1	1215816	1227409	SCNN1D	ENSG00000162572.19	1.57677848	8.23E-07	1.78E-05
chr3	32147181	32210205	GPD1L	ENSG00000152642.10	1.576770652	9.03E-05	0.001006328
chr14	76424442	76449334	TGFB3	ENSG00000119699.7	1.576335367	0.005872933	0.031107557
chrX	85403462	86087607	DACH2	ENSG00000126733.20	1.574777968	0.003778637	0.022053779
chr10	114710405	114711634	RP11-57H14.2	ENSG00000233547.1	1.574109157	6.21E-05	7.30E-04
chr3	100941390	101039404	IMPG2	ENSG00000081148.11	1.573519419	0.001117485	0.008148185
chr5	87564712	87732502	TMEM161B-AS1	ENSG00000247828.7	1.573013532	0.004651716	0.026012351
chr19	3359561	3469215	NFIC	ENSG00000141905.17	1.572605312	7.49E-05	8.61E-04
chr3	167967310	168548387	NA	ENSG00000206120.11	1.5713329	0.008359866	0.041354178
chr12	124808961	125052135	NCOR2	ENSG00000196498.13	1.569180177	2.17E-05	2.94E-04
chr1	112142277	112151345	LINC01160	ENSG00000231346.5	1.568147758	0.008179036	0.040613503
chr20	49237300	49237614	NA	ENSG00000231302.1	1.56728419	0.005870284	0.031098789
chr2	113379386	113379744	NA	ENSG00000231747.1	1.567110151	0.007968029	0.039850336
chr2	210288782	210598842	MAP2	ENSG00000078018.19	1.566606156	0.001677283	0.011432255
chrX	34224842	34433654	RP11-545D19.1	ENSG00000233571.1	1.566219384	0.009608122	0.046128422
chr5	168081518	168094766	CTC-558O2.2	ENSG00000254192.1	1.56490424	5.41E-04	0.004505798
chr8	145736671	145743229	RECQL4	ENSG00000160957.12	1.563831316	1.35E-05	1.97E-04
chr7	154630098	154657193	RP11-476H24.1	ENSG00000236408.1	1.561857663	0.004657588	0.026036556
chr16	67182008	67185117	B3GNT9	ENSG00000237172.3	1.559930314	1.11E-05	1.66E-04
chr15	102291235	102334505	NA	ENSG00000259660.2	1.559424743	2.10E-06	4.01E-05
chr1	2121237	2123179	AL590822.2	ENSG00000269554.1	1.558055335	9.24E-04	0.006981302
chr5	10275987	10308138	CMBL	ENSG00000164237.8	1.557944101	0.002478654	0.015663931
chr3	183533664	183543382	MAP6D1	ENSG00000180834.7	1.557681075	1.75E-04	0.001742876
chr4	22346694	22517677	ADGRA3	ENSG00000152990.13	1.557529168	1.64E-04	0.001650294
chr18	44558943	44561992	TCEB3B	ENSG00000206181.5	1.557267408	0.006641296	0.034380026
chr3	61728129	61728780	NA	ENSG00000226360.5	1.556974441	0.003532906	0.020895572
chr11	47608245	47610746	FAM180B	ENSG00000196666.4	1.556749335	0.003919712	0.022669274
chr1	36023074	36032875	NCDN	ENSG00000020129.15	1.555403221	5.77E-10	3.03E-08
chr22	20783528	20800907	XXbac-B562F10.12	ENSG00000277971.1	1.553753132	0.002387455	0.015170325
chr19	52892095	52901019	ZNF528-AS1	ENSG00000269834.5	1.55369142	1.14E-05	1.71E-04
chr15	102311961	102322192	NA	ENSG00000259236.1	1.553643562	2.92E-06	5.31E-05
chr5	126847156	126848534	NA	ENSG00000250859.1	1.553293195	0.003156902	0.019060816
chr1	173446405	173457946	PRDX6	ENSG00000117592.8	1.552746415	4.65E-05	5.70E-04
chr12	49760367	49921207	SPATS2	ENSG00000123352.17	1.551176879	9.79E-05	0.001075152
chr2	207040040	207082771	GPR1	ENSG00000183671.12	1.55079512	0.001787914	0.012050894
chr17	37329709	37353956	CACNB1	ENSG00000067191.15	1.549989656	1.70E-06	3.34E-05
chr15	66570836	66585695	RP11-653J6.1	ENSG00000261318.1	1.549966141	0.002341167	0.014933832
chr7	100486344	100487339	UFSP1	ENSG00000176125.4	1.54950089	0.006683946	0.034555074
chr19	7985201	7988135	SNAPC2	ENSG00000104976.11	1.548993478	1.37E-05	1.99E-04
chr3	12045876	12232900	SYN2	ENSG00000157152.16	1.548778977	0.003786814	0.02208422
chr9	73143979	74061820	TRPM3	ENSG00000083067.22	1.54758008	3.34E-05	4.25E-04
chr17	42385781	42396039	RUNDC3A	ENSG00000108309.12	1.547310317	0.001924995	0.012782095
chr11	626431	627143	SCT	ENSG00000070031.3	1.544181268	2.36E-04	0.002241914
chr10	75013517	75118617	CFAP70	ENSG00000156042.17	1.543971948	1.97E-04	0.001924087
chr11	5509915	5510979	OR52D1	ENSG00000181609.5	1.543737301	1.08E-04	0.001165868
chr3	67705121	67998137	SUCLG2-AS1	ENSG00000241316.6	1.543488726	0.00064036	0.005171461
chr12	123745518	123756881	CDK2AP1	ENSG00000111328.6	1.542711795	0.002331024	0.014878229
chr19	14164177	14169971	PALM3	ENSG00000187867.8	1.542132371	0.005391549	0.029165088
chr12	123210623	123215390	HCAR1	ENSG00000196917.5	1.541952707	6.81E-05	7.91E-04
chr6	41737914	41754280	FRS3	ENSG00000137218.10	1.541871676	4.55E-06	7.82E-05
chr16	2261998	2262864	RP11-304L19.8	ENSG00000261532.1	1.541584523	0.009787223	0.046830191
chr19	58878985	58892427	ZNF837	ENSG00000152475.6	1.54099888	1.99E-04	0.001944281
chr9	131709978	131769375	NUP188	ENSG00000095319.14	1.539871942	1.60E-04	0.001615149
chr12	50451331	50477394	ASIC1	ENSG00000110881.11	1.538837906	0.004020107	0.023117276
chr5	175665370	175772994	SIMC1	ENSG00000170085.17	1.537950631	8.19E-04	0.006351792
chr10	19337700	20079330	MALRD1	ENSG00000204740.9	1.537420028	2.06E-05	2.83E-04
chr5	89767565	89810370	POLR3G	ENSG00000113356.10	1.535889036	1.77E-04	0.001754727
chr17	37329543	37333756	RP5-906A24.2	ENSG00000266101.1	1.535163703	1.95E-04	0.00191098
chr1	66041812	66044063	NA	ENSG00000224570.1	1.534762218	0.001326318	0.009382282
chr5	175570088	175626298	RP11-844P9.2	ENSG00000248596.6	1.534691037	4.95E-04	0.004187122
chr3	44473212	44519162	ZNF445	ENSG00000185219.16	1.53378427	3.76E-04	0.003343058
chr6	73972938	74011124	RP11-398K22.12	ENSG00000229852.2	1.533274291	6.28E-04	0.005086806
chr9	136528682	136605077	SARDH	ENSG00000123453.16	1.533264687	6.60E-07	1.47E-05
chrX	134555868	134561999	SMIM10L2A	ENSG00000178947.8	1.533147032	4.78E-04	0.004068529
chr1	63063158	63071830	ANGPTL3	ENSG00000132855.4	1.532678719	3.86E-06	6.75E-05
chr14	105714827	105717430	BTBD6	ENSG00000184887.13	1.532383262	3.49E-05	4.41E-04
chr16	87301791	87301943	NA	ENSG00000243705.1	1.531688664	0.009431183	0.045434694
chr8	13196083	13200263	RP11-10C8.2	ENSG00000253932.1	1.531252412	0.010290014	0.048766124
chr19	40972148	41082370	SPTBN4	ENSG00000160460.15	1.529920484	2.88E-07	7.08E-06
chr20	49202645	49308065	FAM65C	ENSG00000042062.11	1.529240443	0.001471985	0.010234841
chr4	135345022	135379007	RP11-400D2.3	ENSG00000251291.1	1.529019397	0.008464054	0.041754276
chr9	101493611	101559247	ANKS6	ENSG00000165138.17	1.528596607	1.65E-05	2.33E-04
chr10	80828792	81076285	ZMIZ1	ENSG00000108175.16	1.528360839	2.38E-04	0.002263726
chr19	12203658	12251222	ZNF20	ENSG00000132010.15	1.527920249	2.97E-04	0.00272501
chr19	23567332	23568095	NA	ENSG00000268992.1	1.526247658	8.93E-04	0.006792191
chr11	616565	626078	CDHR5	ENSG00000099834.18	1.52539446	1.43E-08	5.25E-07
chr19	44058844	44097188	L34079.2	ENSG00000268361.1	1.525089924	0.003441727	0.020460717
chr8	12039605	12051642	FAM86B1	ENSG00000186523.14	1.523856931	0.002995812	0.018260969
chr5	137450861	137475132	NME5	ENSG00000112981.4	1.523696231	0.009967944	0.047506019
chr4	159122756	159176563	TMEM144	ENSG00000164124.10	1.523365366	7.35E-05	8.46E-04
chr9	140144671	140147949	C9orf173-AS1	ENSG00000275549.1	1.523141082	3.66E-08	1.18E-06
chr9	140145713	140147935	C9orf173	ENSG00000197768.10	1.521983912	4.32E-08	1.36E-06
chr17	42276250	42293933	CTB-175E5.7	ENSG00000267394.1	1.521559801	2.04E-07	5.26E-06
chr4	57259528	57301781	PPAT	ENSG00000128059.8	1.521162194	0.001182159	0.008546069
chr9	34252379	34329198	KIF24	ENSG00000186638.15	1.520865921	0.003292968	0.019779301
chr2	168810530	169104651	STK39	ENSG00000198648.10	1.520376335	2.83E-04	0.002616552
chr1	62920397	63154039	DOCK7	ENSG00000116641.16	1.520013777	1.13E-04	0.001214235
chrX	47342970	47344222	LINC01560	ENSG00000196741.5	1.518718337	0.009506125	0.045708872
chr10	55562531	57387702	PCDH15	ENSG00000150275.17	1.517856261	2.68E-06	4.94E-05
chr7	100060982	100076902	TSC22D4	ENSG00000166925.8	1.517722031	2.89E-07	7.12E-06
chr4	9236111	9366806	USP17L15	ENSG00000223569.5	1.517320321	0.002442826	0.015475024
chr19	1554668	1568057	MEX3D	ENSG00000181588.16	1.516291565	1.39E-06	2.82E-05
chr5	173034517	173043663	BOD1	ENSG00000145919.10	1.516129449	6.49E-05	7.59E-04
chr19	22934985	22966909	ZNF99	ENSG00000213973.8	1.514812466	0.001953819	0.012929587
chr4	144832667	144833206	NA	ENSG00000249741.2	1.514731529	0.009248827	0.044744951
chr12	20602589	20603017	NA	ENSG00000131982.5	1.514248205	0.006953305	0.035688155
chr17	47366568	47439835	ZNF652	ENSG00000198740.8	1.513866001	0.003097646	0.018782781
chr19	46282695	46289231	AC011530.4	ENSG00000268434.5	1.513669098	0.001896556	0.012617361
chr4	99943462	99944282	NA	ENSG00000250496.2	1.513367844	0.006648108	0.034403902
chrX	100600649	100604184	TIMM8A	ENSG00000126953.5	1.512997109	0.005821469	0.03089249
chr3	86041333	86077157	CADM2-AS1	ENSG00000239519.1	1.512605504	0.007377065	0.037427211
chr19	589893	617159	HCN2	ENSG00000099822.2	1.511998452	0.00214616	0.013969012
chr19	54976210	54984411	CDC42EP5	ENSG00000167617.2	1.510794174	4.63E-07	1.08E-05
chr4	206399	249774	NA	ENSG00000198155.5	1.510437228	1.63E-04	0.001643222
chr1	151030234	151040973	MLLT11	ENSG00000213190.3	1.510407492	0.006337869	0.033096543
chr14	81421333	81612646	TSHR	ENSG00000165409.15	1.509711422	1.68E-05	2.37E-04
chr17	42282401	42298994	UBTF	ENSG00000108312.14	1.507480388	6.48E-08	1.93E-06
chr17	4891001	4891741	RP5-1050D4.5	ENSG00000262227.1	1.507275425	0.005448936	0.029389124
chr14	101433989	101453617	SNHG24	ENSG00000271417.2	1.506239601	0.004249258	0.024159694
chr17	3558915	3561386	RP11-235E17.6	ENSG00000262903.1	1.50605935	7.06E-06	1.12E-04
chr19	52956829	53015407	ZNF578	ENSG00000258405.9	1.504945103	0.002426779	0.015401433
chr14	89290497	89347422	TTC8	ENSG00000165533.18	1.504618405	2.43E-06	4.53E-05
chr4	52917497	52963458	SPATA18	ENSG00000163071.10	1.502056431	5.81E-04	0.004776713
chr9	98205262	98279339	PTCH1	ENSG00000185920.15	1.5019312	4.72E-05	5.77E-04
chr13	101182418	101241782	GGACT	ENSG00000134864.10	1.501828335	0.004838871	0.026824697
chr4	47833402	47898726	RP11-121C2.3	ENSG00000282917.1	1.501781906	2.78E-04	0.002578013
chr10	95753746	96092580	PLCE1	ENSG00000138193.14	1.500867365	0.002985934	0.018211288
chr6	27114908	27115294	HIST1H2AH	ENSG00000274997.1	1.500485451	1.29E-06	2.64E-05
chr17	34958001	34965407	MRM1	ENSG00000278619.4	1.498857963	2.94E-04	0.002701634
chr2	73481810	73511559	FBXO41	ENSG00000163013.11	1.498817236	8.24E-06	1.28E-04
chr8	145462709	145485885	NA	ENSG00000204771.5	1.496985937	2.93E-04	0.002694345
chr9	75515578	75695358	ALDH1A1	ENSG00000165092.12	1.496473358	0.001552584	0.010721087
chrX	101854585	101914640	RP4-769N13.7	ENSG00000270050.1	1.495981619	8.01E-04	0.006237092
chr14	22978223	23021097	TRAC	ENSG00000277734.5	1.495879884	0.007834398	0.039320281
chr6	161123270	161174347	PLG	ENSG00000122194.18	1.495615931	0.001702026	0.011575332
chr8	17354597	17428082	SLC7A2	ENSG00000003989.16	1.495261414	8.92E-04	0.006792191
chr17	37844167	37886679	ERBB2	ENSG00000141736.13	1.493979057	3.05E-04	0.002787643
chr8	16884747	16980153	MICU3	ENSG00000155970.11	1.491128309	1.12E-04	0.001206732
chr20	39988606	39995467	EMILIN3	ENSG00000183798.4	1.490862244	0.007982387	0.039901218
chr5	171752185	171881527	SH3PXD2B	ENSG00000174705.11	1.489812069	0.000307386	0.002810485
chr14	93403259	93582665	ITPK1	ENSG00000100605.16	1.488796475	2.54E-06	4.71E-05
chr1	99729509	99775146	PLPPR4	ENSG00000117600.12	1.486800416	0.009877777	0.047181689
chr7	153584182	154685995	DPP6	ENSG00000130226.16	1.486799994	0.001565545	0.010801051
chr6	100956070	101329248	ASCC3	ENSG00000112249.13	1.486136742	3.93E-04	0.003466003
chr3	49027319	49044587	P4HTM	ENSG00000178467.17	1.486110048	2.41E-05	3.22E-04
chr15	83328033	83378666	AP3B2	ENSG00000103723.12	1.48564371	0.002718298	0.016890637
chr4	1205236	1243741	CTBP1	ENSG00000159692.15	1.48520465	4.39E-08	1.38E-06
chr6	130686879	130764208	TMEM200A	ENSG00000164484.11	1.484392739	4.20E-04	0.003654824
chr1	101337928	101361554	EXTL2	ENSG00000162694.13	1.483759312	0.005662972	0.030292883
chr6	33176272	33180499	RING1	ENSG00000204227.4	1.483621759	1.19E-04	0.001257884
chr7	12370511	12443567	VWDE	ENSG00000146530.11	1.483207669	0.004842704	0.026831685
chr19	15060846	15133802	SLC1A6	ENSG00000105143.12	1.482811037	6.87E-05	7.97E-04
chr9	115800660	115819039	ZFP37	ENSG00000136866.13	1.48275831	0.002698469	0.016788564
chr16	79749129	79804460	MAFTRR	ENSG00000261390.5	1.481772945	4.43E-04	0.003816162
chr7	55086714	55324313	EGFR	ENSG00000146648.15	1.481363166	1.02E-04	0.001114508
chr22	24647796	24661493	NA	ENSG00000128262.8	1.480904792	2.96E-04	0.002718153
chr6	26269633	26272043	HIST1H3G	ENSG00000273983.1	1.480887454	7.25E-06	1.15E-04
chr1	45477819	45481247	UROD	ENSG00000126088.12	1.479873036	8.13E-06	1.27E-04
chr7	1609709	1629262	PSMG3-AS1	ENSG00000230487.7	1.479562118	7.14E-04	0.005668831
chr1	65886335	66107242	LEPR	ENSG00000116678.18	1.479436815	0.001299327	0.0092331
chr9	94325373	94712444	ROR2	ENSG00000169071.14	1.479004488	8.76E-04	0.006690348
chr13	44947801	44971850	SERP2	ENSG00000151778.10	1.47900094	0.003493116	0.020722906
chr16	58265061	58317740	CCDC113	ENSG00000103021.9	1.478747049	9.71E-04	0.007271278
chr3	126290622	126373998	TXNRD3	ENSG00000197763.12	1.478280155	3.39E-05	4.30E-04
chr20	9966774	10038951	ANKEF1	ENSG00000132623.15	1.478198912	5.99E-05	7.08E-04
chr7	150782918	150841523	AGAP3	ENSG00000133612.18	1.478130933	6.98E-06	1.11E-04
chr19	39432041	39466550	FBXO17	ENSG00000269190.5	1.477867592	4.50E-04	0.00386514
chrX	73641296	73753752	SLC16A2	ENSG00000147100.9	1.477586775	1.47E-04	0.001506429
chr16	90106169	90114181	NA	ENSG00000222019.7	1.477475248	2.33E-04	0.002222777
chr3	169511216	169530774	LRRC34	ENSG00000171757.15	1.477300203	5.14E-05	6.20E-04
chr7	40174576	40900362	SUGCT	ENSG00000175600.15	1.476358229	3.91E-05	4.88E-04
chr2	24338241	24346347	PFN4	ENSG00000176732.6	1.475993749	8.43E-05	9.51E-04
chr15	71041271	71046516	RP11-138H8.2	ENSG00000259532.1	1.474099964	0.005746696	0.030589085
chr17	3375668	3406713	ASPA	ENSG00000108381.10	1.4737253	6.23E-08	1.86E-06
chr1	9908376	9910212	RP11-84A14.5	ENSG00000223989.1	1.473693482	0.003507896	0.020779072
chr1	77747736	78025654	AK5	ENSG00000154027.18	1.469671935	1.34E-04	0.001391186
chr2	127805603	127864931	BIN1	ENSG00000136717.14	1.469063623	5.30E-05	6.39E-04
chr19	49122529	49127389	AC022154.7	ENSG00000268093.1	1.468704867	0.001123593	0.008188909
chr19	14198652	14201848	SAMD1	ENSG00000141858.11	1.468704017	2.82E-06	5.16E-05
chr15	65341526	65342140	RP11-325L12.6	ENSG00000277351.1	1.468404482	0.007204107	0.036740359
chr13	41192875	41195485	NA	ENSG00000229456.1	1.467555487	0.004512891	0.025377309
chr4	110267482	110268615	NA	ENSG00000249465.1	1.467520057	0.006158548	0.032373762
chr8	37483533	37531905	RP11-346L1.2	ENSG00000253344.1	1.465828699	0.004567586	0.025625001
chr5	131630136	131679899	SLC22A4	ENSG00000197208.5	1.465374015	4.12E-04	0.003595993
chr19	36803969	36822620	LINC00665	ENSG00000232677.6	1.465373441	0.002727668	0.016933192
chr12	52106253	52107390	NA	ENSG00000257851.2	1.464232283	0.005094849	0.027917277
chr13	88079469	88323514	MIR4500HG	ENSG00000228824.6	1.46416567	0.007896897	0.039570486
chr8	91634223	91803860	TMEM64	ENSG00000180694.13	1.463185231	1.33E-04	0.001380722
chr12	81330193	81654984	ACSS3	ENSG00000111058.7	1.462609887	0.001498722	0.010390428
chr10	114710009	114927437	TCF7L2	ENSG00000148737.15	1.46259521	0.00208846	0.01365595
chr12	72481046	73064537	TRHDE	ENSG00000072657.8	1.462113209	0.001161215	0.008408261
chr20	45338126	45364986	SLC2A10	ENSG00000197496.5	1.462050571	7.28E-04	0.005759149
chrX	147582139	148082193	AFF2	ENSG00000155966.13	1.460117227	0.006966293	0.035737229
chr18	14057456	14132489	ZNF519	ENSG00000175322.11	1.459686717	1.82E-06	3.54E-05
chr10	123687827	123711480	ATE1-AS1	ENSG00000226864.1	1.459216042	0.001158887	0.008395288
chr6	129478668	129480265	NA	ENSG00000219642.2	1.457738435	1.59E-04	0.001612436
chr1	214776538	214837931	CENPF	ENSG00000117724.12	1.457680479	1.58E-04	0.001606076
chr7	90219933	90226667	AC002456.2	ENSG00000223969.5	1.457232664	1.17E-04	0.001245856
chr10	67672276	69455927	CTNNA3	ENSG00000183230.16	1.45627341	0.001493583	0.010357098
chr10	96039034	96047235	PLCE1-AS1	ENSG00000268894.6	1.45584922	0.008979429	0.043705964
chr6	100978152	100978928	NA	ENSG00000220695.1	1.455109171	0.001987243	0.013122598
chr17	3468738	3512705	TRPV1	ENSG00000196689.11	1.454878345	9.56E-08	2.74E-06
chr19	4363786	4364637	AC007292.6	ENSG00000267980.1	1.454321738	1.16E-04	0.001239278
chr2	170933734	170934804	NA	ENSG00000227176.1	1.452378622	0.00679171	0.035008074
chr7	86974997	87029111	CROT	ENSG00000005469.11	1.452370455	1.37E-04	0.001417082
chr13	20532810	20665968	ZMYM2	ENSG00000121741.16	1.452266907	0.001330011	0.009404155
chr19	51124564	51171651	SYT3	ENSG00000213023.9	1.451187836	1.30E-04	0.001357757
chr8	145720841	145730827	CTD-2517M22.14	ENSG00000255182.2	1.451072987	5.09E-06	8.54E-05
chr2	177855236	178029244	AC079305.11	ENSG00000236501.5	1.450913147	0.00573269	0.030555443
chr5	54408823	54469003	CDC20B	ENSG00000164287.12	1.450044824	2.22E-06	4.20E-05
chr16	29911696	29931185	ASPHD1	ENSG00000174939.10	1.449594392	4.71E-08	1.47E-06
chr19	40736224	40791443	AKT2	ENSG00000105221.16	1.448527417	5.96E-06	9.78E-05
chr12	53551447	53574693	CSAD	ENSG00000139631.18	1.446662599	2.09E-06	3.99E-05
chr16	2261998	2264808	PGP	ENSG00000184207.8	1.446539246	2.32E-06	4.36E-05
chr5	78293429	78531861	DMGDH	ENSG00000132837.14	1.445598745	3.78E-04	0.003359873
chr5	9035138	9546187	SEMA5A	ENSG00000112902.11	1.444672985	0.002571632	0.016136828
chr16	29302541	29383431	RP11-231C14.7	ENSG00000198106.8	1.442092813	0.006630895	0.03434323
chr15	83316521	83361572	CPEB1-AS1	ENSG00000259462.2	1.440922069	0.003728809	0.021815067
chr16	2259254	2261951	BRICD5	ENSG00000182685.7	1.440657443	0.004528015	0.025434927
chr7	138710452	138720775	ZC3HAV1L	ENSG00000146858.7	1.440559848	1.25E-06	2.56E-05
chr2	99410309	99552722	KIAA1211L	ENSG00000196872.10	1.440432756	9.98E-04	0.007422292
chr20	45042867	45087915	NA	ENSG00000215452.3	1.440249632	0.005323992	0.028889536
chr11	133778459	133826880	IGSF9B	ENSG00000080854.14	1.436286447	9.42E-05	0.001040579
chr9	131314837	131395941	SPTAN1	ENSG00000197694.13	1.434565076	4.76E-04	0.004058291
chr6	26020718	26021128	HIST1H3A	ENSG00000275714.1	1.433192672	0.002074323	0.013583386
chr1	67278568	67390570	WDR78	ENSG00000152763.16	1.432940336	0.003111138	0.01883539
chr4	9155022	9167177	NA	ENSG00000163612.10	1.432641904	0.001338665	0.009456604
chr7	27135266	27139884	HOTAIRM1	ENSG00000233429.9	1.432566213	0.001416468	0.00991464
chr10	19999257	20017479	RP11-354E11.2	ENSG00000233968.6	1.430422786	0.008997594	0.043771632
chr2	73867959	73869520	NAT8	ENSG00000144035.3	1.429871817	0.006506659	0.033800491
chr9	38392661	38398658	ALDH1B1	ENSG00000137124.7	1.429110829	0.002015336	0.013269323
chr21	9907194	9968585	NA	ENSG00000188681.11	1.42831537	0.004599546	0.025762729
chr18	32317759	32347627	RP11-138H11.1	ENSG00000268873.1	1.428177388	0.005701962	0.030444194
chr6	124125286	125146803	NKAIN2	ENSG00000188580.13	1.427803247	0.002707352	0.016830446
chr20	1246960	1289972	SNPH	ENSG00000101298.13	1.426752136	7.13E-07	1.57E-05
chr9	132192931	132213701	RP11-65J3.3	ENSG00000230676.1	1.426507075	0.003899682	0.022595048
chr19	31839787	31908700	AC007796.1	ENSG00000267662.1	1.425569202	5.89E-04	0.004830629
chr5	15500305	15939904	FBXL7	ENSG00000183580.9	1.423687442	1.41E-04	0.001450931
chr4	190861943	190884359	FRG1	ENSG00000109536.11	1.422870264	1.17E-04	0.001243944
chr1	155531833	155533735	ASH1L-AS1	ENSG00000235919.4	1.421496408	1.21E-04	0.001276629
chr7	148766735	148787874	ZNF786	ENSG00000197362.13	1.420861009	1.44E-05	2.08E-04
chr12	40019969	40302102	C12orf40	ENSG00000180116.15	1.420447225	2.38E-04	0.002263726
chr13	27131840	27263085	WASF3	ENSG00000132970.12	1.420111435	7.46E-04	0.005879635
chr17	15691101	15691519	CTD-3157E16.1	ENSG00000265519.1	1.418910087	0.00473106	0.026348418
chr8	91803778	91971636	NECAB1	ENSG00000123119.11	1.417335714	0.002581972	0.016189328
chr13	77454301	77460525	KCTD12	ENSG00000178695.5	1.417329701	3.64E-07	8.75E-06
chr9	36036430	36124448	RECK	ENSG00000122707.11	1.417180537	0.002663493	0.016617221
chr17	38497119	38499388	RARA-AS1	ENSG00000265666.1	1.415639091	3.86E-04	0.00341205
chr5	178368192	178393434	ZNF454	ENSG00000178187.7	1.415533428	2.03E-05	2.80E-04
chr15	65293850	65321977	MTFMT	ENSG00000103707.9	1.414126624	2.31E-06	4.35E-05
chr17	7825177	7833121	KCNAB3	ENSG00000170049.9	1.413924024	0.005172183	0.028249183
chr19	10762538	10764520	ILF3-AS1	ENSG00000267100.1	1.412914645	0.004919943	0.027187422
chr15	73344051	73597547	NEO1	ENSG00000067141.16	1.412579462	0.005287089	0.028719176
chr5	131646978	131705608	AC034220.3	ENSG00000233006.6	1.412059383	6.02E-04	0.004923626
chrX	102631268	102633005	NGFRAP1	ENSG00000166681.13	1.412017328	0.001479093	0.010270275
chr19	44376515	44405537	ZNF404	ENSG00000176222.8	1.411856523	1.00E-03	0.007429958
chr17	10644584	10672333	CTC-297N7.9	ENSG00000264016.2	1.411659073	0.003957503	0.0228244
chr20	31030862	31172876	NOL4L	ENSG00000197183.12	1.409244923	8.36E-07	1.79E-05
chr19	9964394	10047228	OLFM2	ENSG00000105088.8	1.408463215	9.82E-04	0.007330431
chr10	133918175	133998313	JAKMIP3	ENSG00000188385.11	1.408309801	0.001184692	0.008560424
chr6	26188993	26189304	HIST1H4D	ENSG00000277157.1	1.407697646	1.28E-05	1.88E-04
chr15	23930547	23932477	NDN	ENSG00000182636.5	1.406517492	3.43E-05	4.34E-04
chr9	130965658	131017527	DNM1	ENSG00000106976.14	1.406464886	8.16E-04	0.006333373
chr7	148799876	148823438	ZNF425	ENSG00000204947.8	1.406184852	1.01E-04	0.0011029
chr7	116593292	116870157	ST7	ENSG00000004866.18	1.405907685	0.001621008	0.011122393
chr11	64373646	64490660	NRXN2	ENSG00000110076.18	1.404284499	0.002797744	0.017295102
chr2	47917855	47918385	NA	ENSG00000230979.3	1.404140877	0.006322961	0.033049249
chr4	38614322	38666504	KLF3-AS1	ENSG00000231160.9	1.403644311	3.83E-09	1.62E-07
chr17	72858619	72869156	FDXR	ENSG00000161513.11	1.402964753	8.81E-07	1.88E-05
chr12	49976668	49999422	FAM186B	ENSG00000135436.8	1.402846609	9.87E-04	0.007354972
chr1	113454469	113499635	SLC16A1	ENSG00000155380.11	1.402410871	3.82E-04	0.003379066
chr4	89630940	89651254	FAM13A-AS1	ENSG00000248019.2	1.402394895	0.003821994	0.022217363
chr2	187126146	187126646	NA	ENSG00000232568.2	1.401730729	0.00786705	0.039446197
chr2	220101328	220110200	GLB1L	ENSG00000163521.15	1.401450958	2.00E-08	7.05E-07
chr1	46669006	46686933	LURAP1	ENSG00000171357.5	1.401416754	0.003301015	0.01981242
chr20	25744102	25848861	FAM182B	ENSG00000175170.14	1.400354285	0.001805048	0.012153294
chr5	172068269	172118543	NEURL1B	ENSG00000214357.8	1.40001729	1.68E-04	0.00168362
chr7	87563458	87832204	ADAM22	ENSG00000008277.14	1.399516408	3.98E-06	6.93E-05
chr14	100150641	100193638	CYP46A1	ENSG00000036530.8	1.398519357	7.11E-05	8.23E-04
chr19	58570607	58597677	ZNF135	ENSG00000176293.19	1.398412413	3.86E-06	6.75E-05
chr13	41129804	41240734	FOXO1	ENSG00000150907.6	1.39806337	5.06E-04	0.004262725
chr6	26234496	26235161	HIST1H1D	ENSG00000124575.6	1.397990991	8.92E-05	9.96E-04
chr2	47262418	47267663	AC093732.1	ENSG00000233845.1	1.397439679	0.010604635	0.049939469
chr6	35704809	35716856	ARMC12	ENSG00000157343.8	1.397288984	6.65E-04	0.005336581
chr4	110268631	110354973	SEC24B-AS1	ENSG00000247950.6	1.396001925	0.001088675	0.007984232
chr12	50229822	50236912	BCDIN3D	ENSG00000186666.5	1.3946745	0.002457574	0.015546418
chr1	38462442	38471278	FHL3	ENSG00000183386.9	1.394187044	5.89E-04	0.004832708
chr5	132157833	132166590	SHROOM1	ENSG00000164403.14	1.393710682	8.58E-06	1.33E-04
chr8	144120626	144141359	C8orf31	ENSG00000177335.10	1.393106223	8.71E-10	4.43E-08
chr3	194407273	194409766	FAM43A	ENSG00000185112.5	1.393070694	0.00364394	0.021438813
chr11	134118173	134123264	THYN1	ENSG00000151500.14	1.39305625	2.32E-04	0.002219205
chr15	74528630	74628813	CCDC33	ENSG00000140481.13	1.392479405	0.0037831	0.022066671
chr7	143050493	143059863	FAM131B	ENSG00000159784.17	1.392198968	9.92E-04	0.007387081
chr8	37604856	37605522	NA	ENSG00000233170.4	1.392104496	4.48E-04	0.003851514
chr2	73455134	73460366	PRADC1	ENSG00000135617.3	1.391905216	0.003122684	0.018890667
chr11	114081338	114227293	RP11-64D24.2	ENSG00000256947.1	1.391505375	7.26E-04	0.005743363
chr9	66512823	66553911	RP11-262H14.3	ENSG00000234665.8	1.391437172	0.003648491	0.021457519
chr16	4743695	4745860	NUDT16L1	ENSG00000168101.14	1.391190026	1.44E-04	0.001481389
chr9	32384601	32454767	ACO1	ENSG00000122729.18	1.390888243	2.16E-04	0.002088412
chrX	47092089	47107727	USP11	ENSG00000102226.9	1.390206148	2.40E-04	0.002276901
chr12	93710911	93771512	RP11-486A14.2	ENSG00000257252.5	1.390205357	9.58E-07	2.02E-05
chr7	148972710	148975083	NA	ENSG00000271664.1	1.388849413	0.003325196	0.01993015
chr2	73169165	73302747	SFXN5	ENSG00000144040.12	1.388604344	1.07E-08	4.05E-07
chr17	6944949	6947242	SLC16A11	ENSG00000174326.11	1.388335649	9.78E-04	0.007305173
chr5	44303646	44389808	FGF10	ENSG00000070193.4	1.387701725	0.002230627	0.014393039
chr1	117452679	117532980	PTGFRN	ENSG00000134247.9	1.386949799	4.78E-04	0.004068529
chr6	5030206	5043683	RP11-428J1.5	ENSG00000272142.1	1.386897778	6.94E-04	0.005533869
chr16	28353876	28374829	NPIPB6	ENSG00000198156.10	1.386302806	0.003404792	0.020291266
chr16	87336482	87367879	RP11-178L8.4	ENSG00000131152.4	1.385273064	0.001577289	0.010862911
chr1	149784826	149785236	HIST2H3D	ENSG00000183598.3	1.385037514	0.005179789	0.028283639
chr3	151011874	151034740	GPR87	ENSG00000138271.5	1.383299533	0.001411122	0.009881645
chr16	29690329	29710020	QPRT	ENSG00000103485.17	1.381466257	4.86E-04	0.004118317
chr17	3568514	3568996	NA	ENSG00000240898.1	1.380657382	0.002255515	0.014520314
chr8	107532702	107669776	RP11-649G15.2	ENSG00000253582.1	1.380122954	8.97E-04	0.00681815
chr1	63154153	63176365	RP11-230B22.1	ENSG00000235545.1	1.379029206	0.007787605	0.039160814
chr6	27775977	27776479	HIST1H2AI	ENSG00000196747.4	1.378935971	0.00955656	0.045910604
chr18	48700920	48744674	MEX3C	ENSG00000176624.10	1.378735476	9.04E-06	1.39E-04
chr5	159820155	159827104	ZBED8	ENSG00000221886.3	1.377923401	7.86E-05	8.95E-04
chr6	55921388	56258892	COL21A1	ENSG00000124749.16	1.377448133	0.003161335	0.019083901
chr5	137514408	137523404	KIF20A	ENSG00000112984.11	1.376355736	2.48E-05	3.29E-04
chr2	241544848	241570676	GPR35	ENSG00000178623.11	1.375714773	0.006315781	0.033033794
chr2	211342406	211543831	CPS1	ENSG00000021826.14	1.374746277	8.12E-05	9.20E-04
chr22	20795806	20850170	KLHL22	ENSG00000099910.16	1.373898172	3.18E-05	4.09E-04
chr6	43008515	43042837	KLC4	ENSG00000137171.14	1.373797208	2.80E-07	6.93E-06
chr5	137081340	137090065	HNRNPA0	ENSG00000177733.6	1.373065453	2.84E-07	7.02E-06
chr4	68775103	68829858	TMPRSS11A	ENSG00000187054.14	1.372528969	9.54E-05	0.001051459
chr22	38037839	38054384	Z83844.1	ENSG00000233360.4	1.371782986	9.21E-05	0.00102208
chr14	101346992	101351184	RTL1	ENSG00000254656.1	1.371167828	0.002670318	0.016653162
chr8	100973164	101143496	RGS22	ENSG00000132554.19	1.370192309	0.001101502	0.008059824
chr5	44388834	44414091	FGF10-AS1	ENSG00000248464.1	1.36940404	0.008353239	0.041342891
chr7	42958340	42959683	NA	ENSG00000234983.1	1.369170218	0.00366065	0.021512848
chr6	42152139	42162654	GUCA1B	ENSG00000112599.8	1.368953723	0.00214253	0.013951193
chr6	110567131	110679475	METTL24	ENSG00000053328.8	1.367663783	0.001622243	0.011125983
chr2	42989621	42991401	OXER1	ENSG00000162881.6	1.367378491	4.19E-04	0.003651293
chr2	108994367	109004513	SULT1C4	ENSG00000198075.9	1.36689569	4.07E-04	0.003563442
chr22	38030661	38062939	SH3BP1	ENSG00000100092.20	1.366270441	8.87E-05	9.91E-04
chrX	133594183	133654543	HPRT1	ENSG00000165704.14	1.365087585	6.34E-06	1.03E-04
chr19	55728028	55732984	CTD-2587H24.10	ENSG00000267649.1	1.365001046	0.010565481	0.049797476
chr1	155006300	155023406	DCST1	ENSG00000163357.10	1.364212114	1.64E-06	3.24E-05
chr17	42088556	42101314	TMEM101	ENSG00000091947.9	1.362531181	0.002206508	0.014266839
chr2	47272677	47382517	C2orf61	ENSG00000239605.8	1.362165313	0.004361017	0.024649449
chr5	136953189	137071779	KLHL3	ENSG00000146021.14	1.358282542	2.85E-04	0.002638125
chr4	178649911	178911904	LINC01098	ENSG00000231171.3	1.35734192	9.97E-04	0.007411852
chr8	124510129	124553446	FBXO32	ENSG00000156804.7	1.357085701	0.007866252	0.039446197
chr15	81451916	81606399	IL16	ENSG00000172349.16	1.356350897	6.47E-04	0.005216902
chr10	30301729	30404423	KIAA1462	ENSG00000165757.8	1.356261085	0.002377593	0.015114236
chr8	71021997	71316040	NCOA2	ENSG00000140396.12	1.356126906	0.003478964	0.02065799
chr12	94700225	94853764	CEP83	ENSG00000173588.14	1.355500014	2.22E-04	0.002138891
chr5	122847793	122952739	CSNK1G3	ENSG00000151292.17	1.355426562	0.004051654	0.023273022
chrX	49126306	49157940	PPP1R3F	ENSG00000049769.12	1.354997477	9.55E-06	1.46E-04
chr2	220408385	220415317	TMEM198	ENSG00000188760.10	1.354844045	2.38E-04	0.002263726
chr19	50194155	50216988	CPT1C	ENSG00000169169.14	1.354637373	0.00115219	0.008352574
chr9	131703757	131719300	RP11-101E3.5	ENSG00000251184.1	1.352484874	0.001077718	0.007920986
chr19	40023052	40025062	CTB-60E11.9	ENSG00000269792.1	1.351066048	0.008827568	0.043137351
chr4	148653214	148993931	ARHGAP10	ENSG00000071205.11	1.350928327	0.00396716	0.022856069
chr13	96453834	96705736	UGGT2	ENSG00000102595.18	1.350805391	1.66E-04	0.001668536
chr11	6452279	6463847	HPX	ENSG00000110169.10	1.349750364	0.002119199	0.01382918
chr10	111756126	111895323	ADD3	ENSG00000148700.13	1.349348396	0.004755655	0.02647041
chr16	70841281	71264625	HYDIN	ENSG00000157423.17	1.349075675	0.002444362	0.015478483
chrX	153686621	153706118	PLXNA3	ENSG00000130827.6	1.347629306	5.47E-05	6.57E-04
chr1	161228517	161255240	PCP4L1	ENSG00000248485.1	1.347621674	0.004260965	0.02420866
chr9	108006903	108201452	SLC44A1	ENSG00000070214.15	1.345713191	8.64E-04	0.006631818
chr17	33901814	33905882	PEX12	ENSG00000108733.9	1.3449799	2.32E-04	0.002218215
chr2	215674953	215827998	AC072062.1	ENSG00000229267.2	1.344769146	5.25E-04	0.004399733
chr7	65841031	65866325	LINC00174	ENSG00000179406.6	1.344331315	4.71E-06	8.04E-05
chr20	277609	280965	ZCCHC3	ENSG00000247315.3	1.344077384	6.00E-06	9.83E-05
chr6	26523678	26526807	HCG11	ENSG00000228223.2	1.342492551	0.007632647	0.038461953
chr9	131707809	131709898	DOLK	ENSG00000175283.7	1.342425098	0.001258453	0.0090046
chr6	27839683	27840093	HIST1H3I	ENSG00000275379.1	1.342338054	0.001290628	0.009183803
chr17	38333263	38351908	RAPGEFL1	ENSG00000108352.11	1.341819011	3.07E-05	3.96E-04
chr21	17442842	17999716	MIR99AHG	ENSG00000215386.10	1.341442262	0.004515735	0.025383719
chr1	32665987	32670988	CCDC28B	ENSG00000160050.14	1.340707977	8.67E-08	2.51E-06
chr16	3179778	3192806	ZNF213	ENSG00000085644.13	1.340684149	2.42E-05	3.22E-04
chr2	27440258	27466811	CAD	ENSG00000084774.13	1.339395545	1.26E-05	1.85E-04
chr17	7126616	7126698	MIR324	ENSG00000199053.1	1.339384609	0.003724454	0.021797419
chr11	133902167	133916744	RP11-713P17.3	ENSG00000204241.7	1.338974294	0.006913345	0.035506361
chr4	87515468	87736324	PTPN13	ENSG00000163629.12	1.338416291	0.006446842	0.033539872
chr3	197687071	197770591	LMLN	ENSG00000185621.11	1.33835173	1.06E-05	1.60E-04
chr17	29119390	29119851	CTD-2349P21.9	ENSG00000266490.1	1.338001463	0.00429537	0.024355478
chr19	40021630	40023494	EID2B	ENSG00000176401.5	1.337445455	0.008742871	0.042815299
chr8	145703352	145727504	PPP1R16A	ENSG00000160972.9	1.33661382	8.74E-05	9.79E-04
chr14	70918874	70926616	ADAM21	ENSG00000139985.6	1.336476654	0.008634927	0.04240615
chr10	75404639	75423561	SYNPO2L	ENSG00000166317.11	1.336349427	1.23E-04	0.001297404
chr2	29320571	29412509	CLIP4	ENSG00000115295.19	1.336094291	0.002915794	0.017881655
chr14	23764852	23772057	PPP1R3E	ENSG00000235194.8	1.334935582	0.001193117	0.008609377
chr3	186435065	186461743	KNG1	ENSG00000113889.11	1.333484696	0.001800487	0.012125188
chr16	81040103	81066719	CENPN	ENSG00000166451.13	1.333406062	0.001073791	0.007895863
chr1	97187221	97289294	PTBP2	ENSG00000117569.18	1.332816059	0.007336127	0.037292081
chr11	62369690	62380237	EML3	ENSG00000149499.11	1.33198028	9.38E-07	1.98E-05
chr2	25042038	25142708	ADCY3	ENSG00000138031.14	1.330308092	2.44E-05	3.24E-04
chr6	30844198	30867933	DDR1	ENSG00000204580.11	1.328222157	0.004421466	0.024925917
chr1	59762310	60276319	FGGY	ENSG00000172456.17	1.328175253	3.35E-04	0.003030772
chr8	145737950	145739056	CTD-2517M22.17	ENSG00000265393.1	1.327870506	7.62E-04	0.005981093
chr1	26186104	26189911	RP1-125I3.2	ENSG00000236528.1	1.32722591	3.17E-04	0.002885653
chr9	136279478	136324524	ADAMTS13	ENSG00000160323.18	1.326757983	3.94E-06	6.87E-05
chr4	47849250	47916684	NFXL1	ENSG00000170448.11	1.325622347	0.001223569	0.00879261
chr14	23767999	23780968	BCL2L2	ENSG00000129473.9	1.325594101	8.87E-04	0.006761987
chr2	222282747	222438922	EPHA4	ENSG00000116106.11	1.325164994	0.006653119	0.034417397
chr1	118496484	118727846	SPAG17	ENSG00000155761.13	1.325069992	0.01050906	0.049571455
chr6	163148164	163736524	PACRG	ENSG00000112530.11	1.32456282	7.82E-06	1.23E-04
chr3	53190025	53226733	PRKCD	ENSG00000163932.13	1.32348533	0.003957311	0.0228244
chr15	90118713	90174287	TICRR	ENSG00000140534.13	1.323007055	3.18E-06	5.72E-05
chr16	67063019	67134961	CBFB	ENSG00000067955.13	1.321597201	1.25E-04	0.001320542
chr10	128933690	128994422	FAM196A	ENSG00000188916.8	1.32140927	0.001285341	0.009158678
chr19	22573821	22715287	ZNF98	ENSG00000197360.9	1.319958644	0.002160964	0.014034516
chr5	6713120	6757161	PAPD7	ENSG00000112941.13	1.318914836	0.001644375	0.011235906
chr3	134316643	134979309	EPHB1	ENSG00000154928.16	1.318411114	3.97E-05	4.95E-04
chr19	41197434	41224112	ADCK4	ENSG00000123815.11	1.317827458	1.88E-04	0.001852453
chr17	3343313	3417146	SPATA22	ENSG00000141255.12	1.317332137	6.09E-07	1.37E-05
chr6	110931181	111137161	CDK19	ENSG00000155111.14	1.31584685	4.25E-05	5.24E-04
chr6	26027124	26027480	HIST1H4B	ENSG00000124529.3	1.315726571	3.11E-05	4.01E-04
chr1	9242063	9256343	RP3-510D11.2	ENSG00000234546.3	1.315484334	6.07E-04	0.004954075
chr1	48998527	50489585	AGBL4	ENSG00000186094.16	1.315382814	5.40E-04	0.004498914
chr7	27565061	27702614	HIBADH	ENSG00000106049.8	1.314483052	6.40E-05	7.50E-04
chr18	66659955	66660612	NA	ENSG00000264236.1	1.313214344	0.007443211	0.037701663
chr6	26204780	26206266	HIST1H4E	ENSG00000276966.2	1.311914728	7.48E-04	0.005890378
chr11	22646860	22647369	AC103801.2	ENSG00000229387.2	1.311859956	0.009984497	0.047570419
chr16	67428322	67450736	ZDHHC1	ENSG00000159714.10	1.311572269	1.30E-04	0.001362701
chr3	129612714	129637418	TMCC1-AS1	ENSG00000271270.5	1.310492944	7.19E-04	0.005698911
chr19	36265434	36279724	ARHGAP33	ENSG00000004777.18	1.310265043	8.28E-06	1.29E-04
[truncated: 4,199 more rows]
